# Supplementary material for: Chromosome-scale genome assembly of Camellia sinensis combined with multi-omics provides insights into its responses to infestation with green leafhoppers
Source: Front Plant Sci. 2022 Sep 23;13:1004387. doi: 10.3389/fpls.2022.1004387 (PMC9539759; doi:10.3389/fpls.2022.1004387)
Supplement: Supplementary file 1 [file Table_2.XLS]

#KEGG_n	281	KEGG_N	8793
#Pathway	ko_ID	DEG	Gene	DEG_all	Gene_all
Plant hormone signal transduction	ko04075	27	398	281	8793	Camellia_sinensis_newGene_18527;Camellia_sinensis_newGene_25509;Camellia_sinensis_newGene_36792;TEA000236.1_gene;TEA000833.1_gene;TEA001681.1_gene;TEA003587.1_gene;TEA004537.1_gene;TEA009648.1_gene;TEA011429.1_gene;TEA011431.1_gene;TEA013731.1_gene;TEA013843.1_gene;TEA014197.1_gene;TEA016053.1_gene;TEA021856.1_gene;TEA022080.1_gene;TEA025082.1_gene;TEA025845.1_gene;TEA027049.1_gene;TEA028234.1_ge…	K14488+K14488+K13416+K14487+K13422+K13464+K14489+K14505+K14506+K14506+K14506+K14487+K14484+K14505+K14492+K14500+K14506+K14509+K14505+K13464+K13449+K13946+K14488+K13464+K13464+K13464+K14488
Starch and sucrose metabolism	ko00500	21	407	281	8793	Camellia_sinensis_newGene_18771;Camellia_sinensis_newGene_22205;Camellia_sinensis_newGene_43282;TEA001645.1_gene;TEA003751.1_gene;TEA004029.1_gene;TEA004824.1_gene;TEA004832.1_gene;TEA005699.1_gene;TEA006272.1_gene;TEA010380.1_gene;TEA017533.1_gene;TEA022370.1_gene;TEA023084.1_gene;TEA023770.1_gene;TEA026247.1_gene;TEA028587.1_gene;TEA029441.1_gene;TEA030375.1_gene;TEA032042.1_gene;TEA032381.1_ge…	K05349+K13648+K00770+K01051+K01188+K01193+K01193+K01193+K01187+K08679+K01177+K00695+K00688+K00975+K16055+K01051+K05349+K19893+K19891+K19891+K01051
Phenylpropanoid biosynthesis	ko00940	18	308	281	8793	Camellia_sinensis_newGene_18771;TEA002780.1_gene;TEA003751.1_gene;TEA008473.1_gene;TEA011691.1_gene;TEA012735.1_gene;TEA012891.1_gene;TEA013065.1_gene;TEA015018.1_gene;TEA019411.1_gene;TEA022042.1_gene;TEA022897.1_gene;TEA024566.1_gene;TEA026798.1_gene;TEA028587.1_gene;TEA028682.1_gene;TEA029796.1_gene;TEA032005.1_gene	K05349+K13065+K01188+K00430+K13065+K00588+K00430+K13065+K00430+K00430+K13065+K00430+K13065+K00430+K05349+K00430+K00430+K09755
DNA replication	ko03030	17	96	281	8793	Camellia_sinensis_newGene_2675;Camellia_sinensis_newGene_48546;Camellia_sinensis_newGene_55797;Camellia_sinensis_newGene_62071;TEA001647.1_gene;TEA002561.1_gene;TEA006566.1_gene;TEA010299.1_gene;TEA010470.1_gene;TEA014659.1_gene;TEA015801.1_gene;TEA016461.1_gene;TEA021219.1_gene;TEA025958.1_gene;TEA026104.1_gene;TEA031297.1_gene;TEA031525.1_gene	K02326+K02320+K10740+K02685+K02209+K04802+K02685+K04802+K07466+K02540+K02212+K02541+K02542+K10742+K10739+K02684+K02327
Pyrimidine metabolism	ko00240	17	243	281	8793	Camellia_sinensis_newGene_2675;Camellia_sinensis_newGene_27094;Camellia_sinensis_newGene_28382;Camellia_sinensis_newGene_28383;Camellia_sinensis_newGene_41710;Camellia_sinensis_newGene_48546;Camellia_sinensis_newGene_62071;TEA002923.1_gene;TEA005054.1_gene;TEA006566.1_gene;TEA018100.1_gene;TEA019489.1_gene;TEA020024.1_gene;TEA025034.1_gene;TEA028102.1_gene;TEA031297.1_gene;TEA031525.1_gene	K02326+K01520+K00876+K00876+K16904+K02320+K02685+K01489+K10808+K02685+K01520+K10807+K00962+K01493+K00857+K02684+K02327
Purine metabolism	ko00230	14	299	281	8793	Camellia_sinensis_newGene_2675;Camellia_sinensis_newGene_43174;Camellia_sinensis_newGene_48546;Camellia_sinensis_newGene_62071;TEA001862.1_gene;TEA003594.1_gene;TEA005054.1_gene;TEA006566.1_gene;TEA017069.1_gene;TEA019489.1_gene;TEA020024.1_gene;TEA031297.1_gene;TEA031525.1_gene;TEA033169.1_gene	K02326+K01951+K02320+K02685+K00939+K01923+K10808+K02685+K01490+K10807+K00962+K02684+K02327+K00860
Amino sugar and nucleotide sugar metabolism	ko00520	14	249	281	8793	Camellia_sinensis_newGene_15576;Camellia_sinensis_newGene_22205;Camellia_sinensis_newGene_43282;TEA001847.1_gene;TEA006272.1_gene;TEA007244.1_gene;TEA008102.1_gene;TEA011624.1_gene;TEA014412.1_gene;TEA016534.1_gene;TEA019397.1_gene;TEA023084.1_gene;TEA028282.1_gene;TEA033470.1_gene	K01183+K13648+K00770+K13379+K08679+K01183+K01183+K01784+K01183+K12450+K20547+K00975+K01183+K20547
alpha-Linolenic acid metabolism	ko00592	13	99	281	8793	Camellia_sinensis_newGene_10879;TEA003727.1_gene;TEA008699.1_gene;TEA011765.1_gene;TEA011776.1_gene;TEA012289.1_gene;TEA013436.1_gene;TEA015906.1_gene;TEA020350.1_gene;TEA022375.1_gene;TEA027322.1_gene;TEA029800.1_gene;TEA032708.1_gene	K00454+K00454+K10528+K00454+K00454+K00454+K00232+K07513+K05894+K14674+K10527+K05894+K08241
Plant-pathogen interaction	ko04626	13	422	281	8793	Camellia_sinensis_newGene_12846;Camellia_sinensis_newGene_36792;Camellia_sinensis_newGene_61808;TEA000500.1_gene;TEA002467.1_gene;TEA008318.1_gene;TEA008785.1_gene;TEA011880.1_gene;TEA021043.1_gene;TEA025148.1_gene;TEA026895.1_gene;TEA028234.1_gene;TEA028505.1_gene	K13459+K13416+K13459+K13412+K13424+K13424+K13412+K13447+K02183+K13457+K13412+K13449+K13424
Terpenoid backbone biosynthesis	ko00900	13	112	281	8793	Camellia_sinensis_newGene_18939;Camellia_sinensis_newGene_25995;TEA002814.1_gene;TEA005817.1_gene;TEA008876.1_gene;TEA010494.1_gene;TEA012305.1_gene;TEA013763.1_gene;TEA014989.1_gene;TEA014996.1_gene;TEA017373.1_gene;TEA024848.1_gene;TEA031457.1_gene	K01662+K12742+K00021+K00099+K01662+K03526+K03527+K03526+K12742+K12742+K00021+K13789+K12742
Mismatch repair	ko03430	10	80	281	8793	Camellia_sinensis_newGene_34059;Camellia_sinensis_newGene_55797;TEA002561.1_gene;TEA008991.1_gene;TEA010299.1_gene;TEA010470.1_gene;TEA021543.1_gene;TEA026104.1_gene;TEA029227.1_gene;TEA031525.1_gene	K10746+K10740+K04802+K10746+K04802+K07466+K08735+K10739+K10746+K02327
Flavonoid biosynthesis	ko00941	9	92	281	8793	TEA002780.1_gene;TEA011691.1_gene;TEA012735.1_gene;TEA013065.1_gene;TEA013101.1_gene;TEA016601.1_gene;TEA022042.1_gene;TEA023829.1_gene;TEA024566.1_gene	K13065+K13065+K00588+K13065+K01859+K05278+K13065+K13082+K13065
Endocytosis	ko04144	9	298	281	8793	Camellia_sinensis_newGene_58733;TEA002904.1_gene;TEA004651.1_gene;TEA007624.1_gene;TEA012388.1_gene;TEA013783.1_gene;TEA015234.1_gene;TEA027155.1_gene;TEA031959.1_gene	K00889+K19476+K07897+K12191+K01528+K12483+K07904+K19366+K00889
Glutathione metabolism	ko00480	9	205	281	8793	TEA005054.1_gene;TEA013285.1_gene;TEA015341.1_gene;TEA019065.1_gene;TEA019489.1_gene;TEA025550.1_gene;TEA028947.1_gene;TEA032216.1_gene;TEA032624.1_gene	K10808+K00799+K00799+K00799+K10807+K00799+K00432+K00799+K00799
Homologous recombination	ko03440	8	97	281	8793	Camellia_sinensis_newGene_55797;TEA010470.1_gene;TEA016435.1_gene;TEA018073.1_gene;TEA018227.1_gene;TEA022991.1_gene;TEA026104.1_gene;TEA031525.1_gene	K10740+K07466+K08775+K03553+K04482+K10875+K10739+K02327
Phagosome	ko04145	8	158	281	8793	Camellia_sinensis_newGene_10578;TEA004651.1_gene;TEA007644.1_gene;TEA015420.1_gene;TEA017442.1_gene;TEA021795.1_gene;TEA025734.1_gene;TEA027317.1_gene	K07375+K07897+K07375+K07375+K02150+K07375+K07374+K04392
Biosynthesis of amino acids	ko01230	8	479	281	8793	Camellia_sinensis_newGene_17050;TEA000809.1_gene;TEA006198.1_gene;TEA007732.1_gene;TEA011847.1_gene;TEA026715.1_gene;TEA027886.1_gene;TEA027892.1_gene	K01738+K05359+K01696+K15633+K13832+K01696+K13832+K13832
Ribosome	ko03010	8	425	281	8793	Camellia_sinensis_newGene_12724;Camellia_sinensis_newGene_249;Camellia_sinensis_newGene_26074;Camellia_sinensis_newGene_39812;Camellia_sinensis_newGene_44696;Camellia_sinensis_newGene_46994;TEA008952.1_gene;TEA015809.1_gene	K02947+K02942+K02894+K02943+K02900+K02910+K02957+K02904
Ubiquitin mediated proteolysis	ko04120	7	234	281	8793	TEA007402.1_gene;TEA022367.1_gene;TEA025458.1_gene;TEA025988.1_gene;TEA028424.1_gene;TEA031482.1_gene;TEA033125.1_gene	K03363+K03364+K06688+K03363+K10144+K03363+K06688
Linoleic acid metabolism	ko00591	7	26	281	8793	Camellia_sinensis_newGene_10879;TEA003727.1_gene;TEA011765.1_gene;TEA011776.1_gene;TEA012289.1_gene;TEA015727.1_gene;TEA022375.1_gene	K00454+K00454+K00454+K00454+K00454+K15718+K14674
Pentose and glucuronate interconversions	ko00040	7	160	281	8793	TEA001645.1_gene;TEA013422.1_gene;TEA016574.1_gene;TEA022905.1_gene;TEA026247.1_gene;TEA028962.1_gene;TEA032381.1_gene	K01051+K01728+K00128+K01728+K01051+K01728+K01051
Nitrogen metabolism	ko00910	7	65	281	8793	Camellia_sinensis_newGene_58735;TEA013076.1_gene;TEA013984.1_gene;TEA014670.1_gene;TEA020517.1_gene;TEA023838.1_gene;TEA026003.1_gene	K01674+K01673+K01673+K01674+K01674+K01673+K01674
Carbon metabolism	ko01200	7	585	281	8793	Camellia_sinensis_newGene_17050;Camellia_sinensis_newGene_26383;Camellia_sinensis_newGene_9908;TEA005617.1_gene;TEA007732.1_gene;TEA010189.1_gene;TEA015225.1_gene	K01738+K00029+K00028+K00051+K15633+K01595+K00122
Nucleotide excision repair	ko03420	7	110	281	8793	Camellia_sinensis_newGene_2675;Camellia_sinensis_newGene_55797;TEA002561.1_gene;TEA010299.1_gene;TEA010470.1_gene;TEA026104.1_gene;TEA031525.1_gene	K02326+K10740+K04802+K04802+K07466+K10739+K02327
Cysteine and methionine metabolism	ko00270	6	215	281	8793	Camellia_sinensis_newGene_17050;TEA001119.1_gene;TEA002709.1_gene;TEA023897.1_gene;TEA026130.1_gene;TEA028075.1_gene	K01738+K00827+K00558+K05933+K00558+K00558
Stilbenoid, diarylheptanoid and gingerol biosynthesis	ko00945	6	43	281	8793	TEA002780.1_gene;TEA011691.1_gene;TEA012735.1_gene;TEA013065.1_gene;TEA022042.1_gene;TEA024566.1_gene	K13065+K13065+K00588+K13065+K13065+K13065
Phenylalanine, tyrosine and tryptophan biosynthesis	ko00400	6	92	281	8793	TEA000809.1_gene;TEA006198.1_gene;TEA011847.1_gene;TEA026715.1_gene;TEA027886.1_gene;TEA027892.1_gene	K05359+K01696+K13832+K01696+K13832+K13832
Valine, leucine and isoleucine degradation	ko00280	6	103	281	8793	Camellia_sinensis_newGene_47577;TEA001119.1_gene;TEA007101.1_gene;TEA014338.1_gene;TEA015906.1_gene;TEA016574.1_gene	K05607+K00827+K00166+K00253+K07513+K00128
Fatty acid metabolism	ko01212	6	141	281	8793	TEA012229.1_gene;TEA013436.1_gene;TEA015906.1_gene;TEA019826.1_gene;TEA025472.1_gene;TEA027322.1_gene	K09458+K00232+K07513+K00208+K00208+K10527
Phosphatidylinositol signaling system	ko04070	6	128	281	8793	Camellia_sinensis_newGene_54319;Camellia_sinensis_newGene_58733;TEA009204.1_gene;TEA012582.1_gene;TEA021043.1_gene;TEA031959.1_gene	K10572+K00889+K01110+K05857+K02183+K00889
Galactose metabolism	ko00052	6	104	281	8793	TEA004029.1_gene;TEA004824.1_gene;TEA004832.1_gene;TEA005699.1_gene;TEA011624.1_gene;TEA022017.1_gene	K01193+K01193+K01193+K01187+K01784+K07407
Cyanoamino acid metabolism	ko00460	6	88	281	8793	Camellia_sinensis_newGene_18771;Camellia_sinensis_newGene_51217;TEA003751.1_gene;TEA012344.1_gene;TEA021693.1_gene;TEA028587.1_gene	K05349+K12153+K01188+K13035+K12153+K05349
Inositol phosphate metabolism	ko00562	5	140	281	8793	Camellia_sinensis_newGene_54319;Camellia_sinensis_newGene_58733;TEA009204.1_gene;TEA012582.1_gene;TEA031959.1_gene	K10572+K00889+K01110+K05857+K00889
Steroid biosynthesis	ko00100	5	64	281	8793	TEA008531.1_gene;TEA011942.1_gene;TEA022375.1_gene;TEA024477.1_gene;TEA033874.1_gene	K08242+K01824+K14674+K14423+K09832
Pyruvate metabolism	ko00620	5	212	281	8793	Camellia_sinensis_newGene_26383;Camellia_sinensis_newGene_9908;TEA005617.1_gene;TEA010189.1_gene;TEA016574.1_gene	K00029+K00028+K00051+K01595+K00128
Base excision repair	ko03410	5	77	281	8793	Camellia_sinensis_newGene_2675;TEA002561.1_gene;TEA010299.1_gene;TEA030983.1_gene;TEA031525.1_gene	K02326+K04802+K04802+K03575+K02327
Fatty acid degradation	ko00071	4	101	281	8793	TEA013436.1_gene;TEA015906.1_gene;TEA016574.1_gene;TEA027322.1_gene	K00232+K07513+K00128+K10527
Glycerolipid metabolism	ko00561	4	110	281	8793	TEA016574.1_gene;TEA022017.1_gene;TEA022375.1_gene;TEA029273.1_gene	K00128+K07407+K14674+K01054
Glycine, serine and threonine metabolism	ko00260	4	139	281	8793	TEA001119.1_gene;TEA006198.1_gene;TEA007732.1_gene;TEA026715.1_gene	K00827+K01696+K15633+K01696
Carbon fixation in photosynthetic organisms	ko00710	4	194	281	8793	Camellia_sinensis_newGene_26383;Camellia_sinensis_newGene_9908;TEA005617.1_gene;TEA010189.1_gene	K00029+K00028+K00051+K01595
Phenylalanine metabolism	ko00360	4	97	281	8793	Camellia_sinensis_newGene_26376;Camellia_sinensis_newGene_36692;TEA012735.1_gene;TEA013978.1_gene	K07253+K07253+K00588+K00457
Diterpenoid biosynthesis	ko00904	3	51	281	8793	Camellia_sinensis_newGene_57477;TEA000496.1_gene;TEA019521.1_gene	K17982+K04120+K17961
Fatty acid biosynthesis	ko00061	3	89	281	8793	TEA012229.1_gene;TEA019826.1_gene;TEA025472.1_gene	K09458+K00208+K00208
Arginine and proline metabolism	ko00330	3	114	281	8793	TEA016574.1_gene;TEA017416.1_gene;TEA026510.1_gene	K00128+K12259+K12259
Glycolysis / Gluconeogenesis	ko00010	3	245	281	8793	TEA007732.1_gene;TEA016574.1_gene;TEA023130.1_gene	K15633+K00128+K01568
Tyrosine metabolism	ko00350	3	100	281	8793	Camellia_sinensis_newGene_26376;Camellia_sinensis_newGene_36692;TEA013978.1_gene	K07253+K07253+K00457
RNA degradation	ko03018	3	242	281	8793	TEA003103.1_gene;TEA020024.1_gene;TEA033042.1_gene	K04077+K00962+K03654
Biotin metabolism	ko00780	3	36	281	8793	TEA012229.1_gene;TEA019826.1_gene;TEA025472.1_gene	K09458+K00208+K00208
beta-Alanine metabolism	ko00410	3	78	281	8793	TEA016574.1_gene;TEA017416.1_gene;TEA026510.1_gene	K00128+K12259+K12259
Oxidative phosphorylation	ko00190	3	263	281	8793	TEA017442.1_gene;TEA020625.1_gene;TEA021017.1_gene	K02150+K01507+K01507
RNA transport	ko03013	3	367	281	8793	TEA002081.1_gene;TEA009606.1_gene;TEA018328.1_gene	K14319+K00784+K14293
Spliceosome	ko03040	2	341	281	8793	TEA015857.1_gene;TEA025278.1_gene	K11086+K12831
Glycerophospholipid metabolism	ko00564	2	189	281	8793	Camellia_sinensis_newGene_14998;TEA022375.1_gene	K00993+K14674
ABC transporters	ko02010	2	56	281	8793	TEA003009.1_gene;TEA025103.1_gene	K05658+K05658
Sphingolipid metabolism	ko00600	2	50	281	8793	TEA021425.1_gene;TEA022017.1_gene	K00654+K07407
2-Oxocarboxylic acid metabolism	ko01210	2	132	281	8793	Camellia_sinensis_newGene_51217;TEA021693.1_gene	K12153+K12153
Arachidonic acid metabolism	ko00590	2	26	281	8793	TEA022375.1_gene;TEA028947.1_gene	K14674+K00432
Sulfur metabolism	ko00920	2	70	281	8793	Camellia_sinensis_newGene_17050;TEA033169.1_gene	K01738+K00860
Thiamine metabolism	ko00730	2	19	281	8793	Camellia_sinensis_newGene_18939;TEA008876.1_gene	K01662+K01662
Ubiquinone and other terpenoid-quinone biosynthesis	ko00130	2	64	281	8793	Camellia_sinensis_newGene_22967;TEA013978.1_gene	K03809+K00457
Ether lipid metabolism	ko00565	2	77	281	8793	Camellia_sinensis_newGene_14998;TEA022375.1_gene	K00993+K14674
AGE-RAGE signaling pathway in diabetic complications	ko04933	2	28	281	8793	TEA012582.1_gene;TEA027317.1_gene	K05857+K04392
Protein processing in endoplasmic reticulum	ko04141	2	415	281	8793	TEA000134.1_gene;TEA033211.1_gene	K10666+K09580
Glucosinolate biosynthesis	ko00966	2	9	281	8793	Camellia_sinensis_newGene_51217;TEA021693.1_gene	K12153+K12153
Photosynthesis	ko00195	2	99	281	8793	Camellia_sinensis_newGene_58123;TEA015668.1_gene	K08903+K02639
Biosynthesis of unsaturated fatty acids	ko01040	2	52	281	8793	TEA013436.1_gene;TEA015906.1_gene	K00232+K07513
Ascorbate and aldarate metabolism	ko00053	2	78	281	8793	TEA016574.1_gene;TEA023156.1_gene	K00128+K14190
mRNA surveillance pathway	ko03015	2	229	281	8793	TEA006485.1_gene;TEA014949.1_gene	K14396+K06269
Peroxisome	ko04146	2	174	281	8793	TEA013436.1_gene;TEA015906.1_gene	K00232+K07513
Lysine degradation	ko00310	2	60	281	8793	TEA005069.1_gene;TEA016574.1_gene	K11420+K00128
Ribosome biogenesis in eukaryotes	ko03008	2	165	281	8793	Camellia_sinensis_newGene_46969;TEA017668.1_gene	K14572+K14565
Sesquiterpenoid and triterpenoid biosynthesis	ko00909	2	51	281	8793	TEA009170.1_gene;TEA014184.1_gene	K14173+K15803
Propanoate metabolism	ko00640	1	67	281	8793	TEA007101.1_gene	K00166
Glyoxylate and dicarboxylate metabolism	ko00630	1	178	281	8793	TEA015225.1_gene	K00122
SNARE interactions in vesicular transport	ko04130	1	75	281	8793	TEA023326.1_gene	K08486
Fatty acid elongation	ko00062	1	48	281	8793	TEA031782.1_gene	K15397
Regulation of autophagy	ko04140	1	57	281	8793	TEA027022.1_gene	K07198
Glycosphingolipid biosynthesis - globo series	ko00603	1	19	281	8793	TEA022017.1_gene	K07407
Tryptophan metabolism	ko00380	1	77	281	8793	TEA016574.1_gene	K00128
Alanine, aspartate and glutamate metabolism	ko00250	1	113	281	8793	TEA001119.1_gene	K00827
Histidine metabolism	ko00340	1	41	281	8793	TEA016574.1_gene	K00128
Other glycan degradation	ko00511	1	43	281	8793	TEA009934.1_gene	K01206
Photosynthesis - antenna proteins	ko00196	1	26	281	8793	TEA021966.1_gene	K08914
