# Supplementary material for: Chromosome-scale genome assembly of Camellia sinensis combined with multi-omics provides insights into its responses to infestation with green leafhoppers
Source: Front Plant Sci. 2022 Sep 23;13:1004387. doi: 10.3389/fpls.2022.1004387 (PMC9539759; doi:10.3389/fpls.2022.1004387)
Supplement: Supplementary file 2 [file Table_3.XLS]

#KEGG_n	353	KEGG_N	1,236
#Pathway	ko_ID	Diff_PRO_num	all_PRO_num	Diff_PRO	all_PRO
Metabolic pathways	ko01100	143	600	353	1236	A0A4S4CXT5;A0A4S4CZQ6;A0A4S4D028;A0A4S4D0M3;A0A4S4D0R1;A0A4S4D0R8;A0A4S4D0Z6;A0A4S4D160;A0A4S4D247;A0A4S4D4S5;A0A4S4D4U1;A0A4S4D4X9;A0A4S4D575;A0A4S4D5Z9;A0A4S4D6V0;A0A4S4D6Z6;A0A4S4D7A8;A0A4S4D906;A0A4S4D9S0;A0A4S4DB21;A0A4S4DDD2;A0A4S4DE53;A0A4S4DEH9;A0A4S4DEX9;A0A4S4DF00;A0A4S4DF70;A0A4S4DFA8;A0A4S4DGF0;A0A4S4DHP1;A0A4S4DHS7;A0A4S4DHW8;A0A4S4DID5;A0A4S4DIH3;A0A4S4DKA0;A0A4S4DLT6;A0A4S4DMS5;A0A…	K17761+K01609+K08081+K00294+K01623+K02635+K00430+K01897+K05933+K00891+K09828+K05894+K01940+K10960+K01557+K00430+K10046+K00652+K00895+K01689+K02641+K12446+K09841+K00028+K01785+K05605+K00878+K03010+K01738+K00939+K00948+K03937+K00033+K00430+K00658+K00819+K00130+K00831+K00819+K03517+K00413+K01897+K00275+K00615+K00800+K00231+K01074+K01760+K10536+K15634+K02706+K02692+K01466+K00627+K03950+K13811+K08232+…
Biosynthesis of secondary metabolites	ko01110	88	350	353	1236	A0A4S4CZQ6;A0A4S4D028;A0A4S4D0R1;A0A4S4D0Z6;A0A4S4D247;A0A4S4D4S5;A0A4S4D4U1;A0A4S4D4X9;A0A4S4D575;A0A4S4D5Z9;A0A4S4D6Z6;A0A4S4D7A8;A0A4S4D9S0;A0A4S4DB21;A0A4S4DEH9;A0A4S4DF00;A0A4S4DHP1;A0A4S4DHS7;A0A4S4DHW8;A0A4S4DIH3;A0A4S4DKA0;A0A4S4DLT6;A0A4S4DMS5;A0A4S4DNT1;A0A4S4DR38;A0A4S4DR40;A0A4S4DRQ9;A0A4S4DS89;A0A4S4DT53;A0A4S4DVB9;A0A4S4DXQ8;A0A4S4DY58;A0A4S4DY67;A0A4S4DYC0;A0A4S4DYL0;A0A4S4DZ80;A0A…	K01609+K08081+K01623+K00430+K05933+K00891+K09828+K05894+K01940+K10960+K00430+K10046+K00895+K01689+K09841+K01785+K01738+K00939+K00948+K00033+K00430+K00658+K00819+K00819+K00615+K00800+K00231+K01760+K15634+K00627+K03781+K01698+K01723+K01626+K00940+K01885+K14454+K01885+K00827+K01945+K15919+K00088+K03841+K01810+K01803+K00234+K00895+K00083+K01115+K00016+K01904+K10528+K00218+K01961+K00600+K09753+K00940+…
Carbon metabolism	ko01200	33	153	353	1236	A0A4S4D0R1;A0A4S4DB21;A0A4S4DEX9;A0A4S4DF70;A0A4S4DHP1;A0A4S4DHW8;A0A4S4DIH3;A0A4S4DLT6;A0A4S4DNH8;A0A4S4DR38;A0A4S4DT53;A0A4S4DVB9;A0A4S4DXQ8;A0A4S4E0B0;A0A4S4E6B4;A0A4S4E7C5;A0A4S4E8G5;A0A4S4E9X6;A0A4S4EAN2;A0A4S4EFB5;A0A4S4EFY6;A0A4S4EH48;A0A4S4EJQ9;A0A4S4EKT6;A0A4S4EMA7;A0A4S4ESB9;A0A4S4EW97;A0A4S4EYH4;A0A4V3WMD0;A0A4V3WN11;A0A4V3WNV6;A0A4V3WP13;A0A4V3WQA7	K01623+K01689+K00028+K05605+K01738+K00948+K00033+K00658+K00831+K00615+K15634+K00627+K03781+K14454+K15919+K03841+K01810+K01803+K00234+K01961+K00600+K00029+K00161+K00058+K01962+K00029+K00382+K00600+K00121+K01754+K01807+K00161+K02160
Ribosome	ko03010	31	95	353	1236	A0A4S4CZ71;A0A4S4CZE1;A0A4S4D6Z0;A0A4S4DAF5;A0A4S4DBE3;A0A4S4DC84;A0A4S4DFN5;A0A4S4DNT0;A0A4S4DQ62;A0A4S4DR22;A0A4S4DUY8;A0A4S4DYX2;A0A4S4E0N0;A0A4S4E2U1;A0A4S4E6R8;A0A4S4EAZ3;A0A4S4EBE1;A0A4S4EEV4;A0A4S4EFQ9;A0A4S4EHH8;A0A4S4EHN7;A0A4S4EHW3;A0A4S4EI39;A0A4S4EMR5;A0A4S4EN68;A0A4S4ERP6;A0A4S4EYU1;A0A4S4F0Y7;A0A4S4F2K1;A0A4S4F3D4;A0A4V6RY39	K02868+K02874+K02943+K02974+K02981+K02930+K02923+K02873+K02915+K02953+K02873+K02951+K02995+K02908+K02881+K02875+K02937+K02863+K02883+K02865+K02962+K02901+K02879+K02958+K02975+K02931+K02926+K02961+K02932+K02993+K02932
Biosynthesis of amino acids	ko01230	26	110	353	1236	A0A4S4CZQ6;A0A4S4D0R1;A0A4S4D4S5;A0A4S4D575;A0A4S4DB21;A0A4S4DHP1;A0A4S4DHW8;A0A4S4DNH8;A0A4S4DR38;A0A4S4DR40;A0A4S4DS89;A0A4S4DT53;A0A4S4DYC0;A0A4S4E0B0;A0A4S4E9X6;A0A4S4EFY6;A0A4S4EKT6;A0A4S4EL90;A0A4S4EN87;A0A4S4EPQ8;A0A4S4EQ52;A0A4S4EW76;A0A4S4EYH4;A0A4V3WN11;A0A4V3WNV6;A0A4V3WPG1	K01609+K01623+K00891+K01940+K01689+K01738+K00948+K00831+K00615+K00800+K01760+K15634+K01626+K14454+K01803+K00600+K00058+K01915+K01586+K00766+K00052+K01736+K00600+K01754+K01807+K12657
Spliceosome	ko03040	22	66	353	1236	A0A4S4D0K4;A0A4S4D1W3;A0A4S4D4Q9;A0A4S4DG98;A0A4S4DI05;A0A4S4DIH1;A0A4S4DNR7;A0A4S4DR42;A0A4S4DUS0;A0A4S4DWX3;A0A4S4E078;A0A4S4E2W6;A0A4S4E806;A0A4S4EBA5;A0A4S4ECL8;A0A4S4EI23;A0A4S4F0C5;A0A4S4F0C9;A0A4S4F0S5;A0A4S4F255;A0A4V3WNE0;A0A4V6RYT8	K09567+K13025+K11093+K12881+K12875+K12733+K12870+K12893+K12852+K12824+K12890+K12741+K06063+K12816+K11086+K12821+K12856+K12820+K11094+K12830+K12823+K12823
RNA transport	ko03013	20	51	353	1236	A0A4S4D0D4;A0A4S4D1W3;A0A4S4DDV1;A0A4S4DG98;A0A4S4DI05;A0A4S4DLS9;A0A4S4DLT2;A0A4S4DMK3;A0A4S4DMK9;A0A4S4E3E3;A0A4S4E3Z6;A0A4S4ECS6;A0A4S4ED57;A0A4S4EI77;A0A4S4EXS5;A0A4S4F0B4;A0A4S4F1A6;A0A4S4F3I9;A0A4V3WJ78;A0A4V3WNR8	K09291+K13025+K14004+K12881+K12875+K07936+K13137+K03243+K14314+K14325+K14326+K13175+K03248+K14297+K13126+K13126+K14318+K14309+K14306+K13171
Protein processing in endoplasmic reticulum	ko04141	16	75	353	1236	A0A4S4D2L3;A0A4S4D463;A0A4S4D9I0;A0A4S4D9W2;A0A4S4D9Z1;A0A4S4DDV1;A0A4S4DG22;A0A4S4DIL3;A0A4S4DRZ9;A0A4S4E3Y9;A0A4S4EB68;A0A4S4EEG4;A0A4S4EHK2;A0A4S4EIB1;A0A4S4EWA1;A0A4V3WPI9	K14007+K14006+K08054+K04523+K10839+K14004+K09540+K14018+K10839+K03094+K08057+K09580+K13525+K14015+K09503+K14018
mRNA surveillance pathway	ko03015	15	33	353	1236	A0A4S4D1W3;A0A4S4DCZ6;A0A4S4DG98;A0A4S4DI05;A0A4S4E232;A0A4S4E3E3;A0A4S4E3Z6;A0A4S4E8L2;A0A4S4EEZ9;A0A4S4EF45;A0A4S4EQM5;A0A4S4EXS5;A0A4S4F091;A0A4S4F0B4;A0A4V3WNR8	K13025+K11583+K12881+K12875+K14396+K14325+K14326+K11583+K14401+K04354+K14400+K13126+K03267+K13126+K13171
Glycolysis / Gluconeogenesis	ko00010	15	63	353	1236	A0A4S4D0R1;A0A4S4D9S0;A0A4S4DB21;A0A4S4DF00;A0A4S4DT53;A0A4S4DVB9;A0A4S4E7C5;A0A4S4E8G5;A0A4S4E9X6;A0A4S4EBQ4;A0A4S4ECD8;A0A4S4EJQ9;A0A4S4EW97;A0A4V3WMD0;A0A4V3WP13	K01623+K00895+K01689+K01785+K15634+K00627+K03841+K01810+K01803+K00895+K00016+K00161+K00382+K00121+K00161
Endocytosis	ko04144	14	55	353	1236	A0A4S4CX91;A0A4S4D3H7;A0A4S4D3L5;A0A4S4D8Q7;A0A4S4DDT0;A0A4S4DGE6;A0A4S4DNC2;A0A4S4E8F2;A0A4S4E8G3;A0A4S4E9M9;A0A4S4ECB4;A0A4S4ECK0;A0A4S4F0M2;A0A4V3WPV7	K04646+K07901+K07937+K12471+K18466+K07889+K01528+K07904+K12493+K12191+K01115+K07897+K19476+K12194
Pyruvate metabolism	ko00620	13	55	353	1236	A0A4S4DEX9;A0A4S4DVB9;A0A4S4DYS4;A0A4S4ECD8;A0A4S4EFB5;A0A4S4EH48;A0A4S4EJQ9;A0A4S4EMA7;A0A4S4ESB9;A0A4S4EW97;A0A4S4EYL7;A0A4V3WP13;A0A4V3WQA7	K00028+K00627+K01759+K00016+K01961+K00029+K00161+K01962+K00029+K00382+K01069+K00161+K02160
RNA degradation	ko03018	13	29	353	1236	A0A4S4D6X9;A0A4S4DB21;A0A4S4DBF8;A0A4S4DJV5;A0A4S4DRA4;A0A4S4EKD4;A0A4S4ELT3;A0A4S4EQW1;A0A4S4EU57;A0A4S4EUJ8;A0A4S4EXS5;A0A4S4F0B4;A0A4V3WNE8	K12616+K01689+K03678+K04077+K12604+K04077+K12591+K12619+K12614+K03681+K13126+K13126+K12607
Aminoacyl-tRNA biosynthesis	ko00970	13	38	353	1236	A0A4S4CYY0;A0A4S4DA74;A0A4S4DCW9;A0A4S4DGK7;A0A4S4DR33;A0A4S4DR79;A0A4S4DU58;A0A4S4DZ80;A0A4S4E0D8;A0A4S4EK60;A0A4S4EMY7;A0A4S4ESL0;A0A4S4EX06	K01881+K01875+K01880+K01883+K01873+K01887+K01881+K01885+K01885+K04567+K01872+K01866+K01873
Purine metabolism	ko00230	13	49	353	1236	A0A4S4DGF0;A0A4S4DHS7;A0A4S4DHW8;A0A4S4DU84;A0A4S4DWV8;A0A4S4DYL0;A0A4S4E4N1;A0A4S4E6Q9;A0A4S4EI26;A0A4S4EI70;A0A4S4ERI5;A0A4S4EWH4;A0A4S4EWS7	K03010+K00939+K00948+K01466+K13811+K00940+K01945+K00088+K01522+K00940+K01756+K00602+K00759
Proteasome	ko03050	12	34	353	1236	A0A4S4CYR8;A0A4S4D6A5;A0A4S4DB24;A0A4S4DIZ4;A0A4S4DPT6;A0A4S4DS37;A0A4S4E140;A0A4S4E1V6;A0A4S4EB49;A0A4S4EBU7;A0A4S4EK01;A0A4S4EWZ4	K02732+K02725+K02732+K03029+K03038+K03028+K02734+K02728+K03038+K03030+K03063+K03033
Oxidative phosphorylation	ko00190	11	55	353	1236	A0A4S4DBT7;A0A4S4DID5;A0A4S4DPN4;A0A4S4DVF8;A0A4S4EAN2;A0A4S4EE11;A0A4S4EHF7;A0A4S4EI19;A0A4S4F0F7;A0A4V3WJV9;A0A4V3WL88	K01535+K03937+K00413+K03950+K00234+K03949+K01535+K02154+K01535+K02134+K02134
Peroxisome	ko04146	10	35	353	1236	A0A4S4D160;A0A4S4DQ57;A0A4S4DXQ8;A0A4S4DYM0;A0A4S4E141;A0A4S4E672;A0A4S4E9T1;A0A4S4ENR3;A0A4S4EVM6;A0A4V3WL63	K01897+K01897+K03781+K01897+K11147+K13237+K13336+K04565+K13343+K04565
Glycine, serine and threonine metabolism	ko00260	10	36	353	1236	A0A4S4DNA1;A0A4S4DNH8;A0A4S4DT53;A0A4S4E4H6;A0A4S4E6B4;A0A4S4EFY6;A0A4S4EKT6;A0A4S4EW97;A0A4S4EYH4;A0A4V3WN11	K00130+K00831+K15634+K00827+K15919+K00600+K00058+K00382+K00600+K01754
Cysteine and methionine metabolism	ko00270	10	27	353	1236	A0A4S4D247;A0A4S4DHP1;A0A4S4DS89;A0A4S4E0B0;A0A4S4E4H6;A0A4S4E656;A0A4S4ECD8;A0A4S4EDA8;A0A4S4EP14;A0A4S4EQ57	K05933+K01738+K01760+K14454+K00827+K16054+K00016+K01251+K01919+K08967
Phenylpropanoid biosynthesis	ko00940	10	37	353	1236	A0A4S4D0Z6;A0A4S4D6Z6;A0A4S4DKA0;A0A4S4EBX2;A0A4S4ECG9;A0A4S4EHQ5;A0A4S4EN55;A0A4V3WMM3;A0A4V3WQ16;A0A4V3WQ95	K00430+K00430+K00430+K00083+K01904+K09753+K00430+K12355+K00588+K00430
Carbon fixation in photosynthetic organisms	ko00710	9	50	353	1236	A0A4S4D0R1;A0A4S4DEX9;A0A4S4DR38;A0A4S4E0B0;A0A4S4E7C5;A0A4S4E9X6;A0A4S4EH48;A0A4S4ESB9;A0A4V3WNV6	K01623+K00028+K00615+K14454+K03841+K01803+K00029+K00029+K01807
Glutathione metabolism	ko00480	9	52	353	1236	A0A4S4D1Q9;A0A4S4DIH3;A0A4S4DRH2;A0A4S4DUL8;A0A4S4DVJ4;A0A4S4EE56;A0A4S4EIL1;A0A4S4EP14;A0A4S4F126	K00799+K00033+K00432+K00799+K00432+K00799+K00799+K01919+K00799
Porphyrin and chlorophyll metabolism	ko00860	9	21	353	1236	A0A4S4D483;A0A4S4D5Z9;A0A4S4DRQ9;A0A4S4DY58;A0A4S4DZ80;A0A4S4E0D8;A0A4S4ED58;A0A4S4EUN4;A0A4S4EX64	K00510+K10960+K00231+K01698+K01885+K01885+K00218+K13545+K18010
Alanine, aspartate and glutamate metabolism	ko00250	9	28	353	1236	A0A4S4CXT5;A0A4S4D0M3;A0A4S4D575;A0A4S4DA32;A0A4S4E0B0;A0A4S4E3N5;A0A4S4E4H6;A0A4S4EL90;A0A4S4ERI5	K17761+K00294+K01940+K13566+K14454+K00609+K00827+K01915+K01756
Pentose phosphate pathway	ko00030	9	35	353	1236	A0A4S4D0R1;A0A4S4D9S0;A0A4S4DHW8;A0A4S4DIH3;A0A4S4DR38;A0A4S4E7C5;A0A4S4E8G5;A0A4S4EBQ4;A0A4V3WNV6	K01623+K00895+K00948+K00033+K00615+K03841+K01810+K00895+K01807
Ubiquitin mediated proteolysis	ko04120	8	19	353	1236	A0A4S4CW59;A0A4S4DDF1;A0A4S4DDQ5;A0A4S4DZF4;A0A4S4E3Y9;A0A4S4E439;A0A4S4EGW6;A0A4V3WQT0	K10590+K10580+K10590+K10685+K03094+K10592+K10592+K10609
Phenylalanine, tyrosine and tryptophan biosynthesis	ko00400	7	17	353	1236	A0A4S4CZQ6;A0A4S4D4S5;A0A4S4DR40;A0A4S4DYC0;A0A4S4E0B0;A0A4S4EPQ8;A0A4S4EW76	K01609+K00891+K00800+K01626+K14454+K00766+K01736
Amino sugar and nucleotide sugar metabolism	ko00520	7	39	353	1236	A0A4S4D7A8;A0A4S4DE53;A0A4S4E1N9;A0A4S4E746;A0A4S4E8G5;A0A4S4EQ16;A0A4S4EZG1	K10046+K12446+K01183+K08678+K01810+K01183+K13379
Photosynthesis	ko00195	7	31	353	1236	A0A4S4D0R8;A0A4S4DDD2;A0A4S4DTF9;A0A4S4DU30;A0A4S4EQ68;A0A4S4EVN7;A0A4S4EYN1	K02635+K02641+K02706+K02692+K02639+K02695+K02699
Fatty acid metabolism	ko01212	7	30	353	1236	A0A4S4D160;A0A4S4DQ57;A0A4S4DS75;A0A4S4DYM0;A0A4S4EFB5;A0A4S4EMA7;A0A4V3WQA7	K01897+K01897+K01074+K01897+K01961+K01962+K02160
Arginine and proline metabolism	ko00330	7	18	353	1236	A0A4S4CX77;A0A4S4D0M3;A0A4S4DMS5;A0A4S4DNT1;A0A4S4DSL3;A0A4S4E0B0;A0A4V3WPG1	K01426+K00294+K00819+K00819+K10536+K14454+K12657
Plant-pathogen interaction	ko04626	7	21	353	1236	A0A4S4CXU5;A0A4S4CYL4;A0A4S4D3Q5;A0A4S4DHH6;A0A4S4ER07;A0A4V3WQ57;A0A4V6RYL5	K13412+K13457+K13412+K13436+K02183+K13457+K13412
Fatty acid biosynthesis	ko00061	6	18	353	1236	A0A4S4D160;A0A4S4DQ57;A0A4S4DYM0;A0A4S4EFB5;A0A4S4EMA7;A0A4V3WQA7	K01897+K01897+K01897+K01961+K01962+K02160
Glyoxylate and dicarboxylate metabolism	ko00630	6	48	353	1236	A0A4S4DXQ8;A0A4S4E6B4;A0A4S4EFY6;A0A4S4EL90;A0A4S4EW97;A0A4S4EYH4	K03781+K15919+K00600+K01915+K00382+K00600
Citrate cycle (TCA cycle)	ko00020	6	32	353	1236	A0A4S4DLT6;A0A4S4DVB9;A0A4S4EAN2;A0A4S4EJQ9;A0A4S4EW97;A0A4V3WP13	K00658+K00627+K00234+K00161+K00382+K00161
Nucleotide excision repair	ko03420	6	13	353	1236	A0A4S4D9Z1;A0A4S4DRZ9;A0A4S4EU16;A0A4S4EWT1;A0A4V3WLT1;A0A4V3WQT0	K10839+K10839+K10756+K10755+K10755+K10609
Fructose and mannose metabolism	ko00051	6	27	353	1236	A0A4S4D0R1;A0A4S4D9S0;A0A4S4E7C5;A0A4S4E9X6;A0A4S4EBQ4;A0A4S4ETC7	K01623+K00895+K03841+K01803+K00895+K01103
Protein export	ko03060	6	16	353	1236	A0A4S4D7H1;A0A4S4D7P7;A0A4S4DG22;A0A4S4DMV1;A0A4S4DUW1;A0A4S4EA75	K12948+K12947+K09540+K13431+K12272+K03107
Propanoate metabolism	ko00640	6	18	353	1236	A0A4S4DF70;A0A4S4ECD8;A0A4S4EFB5;A0A4S4EMA7;A0A4S4EW97;A0A4V3WQA7	K05605+K00016+K01961+K01962+K00382+K02160
Starch and sucrose metabolism	ko00500	6	39	353	1236	A0A4S4E746;A0A4S4E8G5;A0A4S4EDP0;A0A4S4EFG8;A0A4S4F1Y0;A0A4S4F309	K08678+K01810+K00695+K00705+K01051+K00700
Phagosome	ko04145	6	26	353	1236	A0A4S4D9I0;A0A4S4DDQ2;A0A4S4DGE6;A0A4S4EB68;A0A4S4ECK0;A0A4S4EI19	K08054+K04392+K07889+K08057+K07897+K02154
Pyrimidine metabolism	ko00240	5	25	353	1236	A0A4S4DGF0;A0A4S4DYL0;A0A4S4E3N5;A0A4S4EI70;A0A4S4F2T9	K03010+K00940+K00609+K00940+K13800
alpha-Linolenic acid metabolism	ko00592	5	23	353	1236	A0A4S4D4X9;A0A4S4DY67;A0A4S4ED09;A0A4S4EI95;A0A4V3WNP8	K05894+K01723+K10528+K00454+K10525
One carbon pool by folate	ko00670	4	11	353	1236	A0A4S4EFY6;A0A4S4EW40;A0A4S4EWH4;A0A4S4EYH4	K00600+K01934+K00602+K00600
Tyrosine metabolism	ko00350	4	13	353	1236	A0A4S4D6V0;A0A4S4E0B0;A0A4V3WJZ1;A0A4V3WMD0	K01557+K14454+K00451+K00121
Fatty acid degradation	ko00071	4	26	353	1236	A0A4S4D160;A0A4S4DQ57;A0A4S4DYM0;A0A4V3WMD0	K01897+K01897+K01897+K00121
Phenylalanine metabolism	ko00360	4	15	353	1236	A0A4S4CX77;A0A4S4E0B0;A0A4S4ECG9;A0A4V3WQ16	K01426+K14454+K01904+K00588
Vitamin B6 metabolism	ko00750	4	7	353	1236	A0A4S4DCI2;A0A4S4DNH8;A0A4S4DQU3;A0A4V3WL95	K06215+K00831+K00275+K06215
Ribosome biogenesis in eukaryotes	ko03008	4	10	353	1236	A0A4S4DLS9;A0A4S4EA54;A0A4S4EIW9;A0A4S4EQW1	K07936+K03264+K11131+K12619
Sulfur metabolism	ko00920	3	8	353	1236	A0A4S4DHP1;A0A4S4DWV8;A0A4V3WMA4	K01738+K13811+K00392
Valine, leucine and isoleucine degradation	ko00280	3	21	353	1236	A0A4S4DF70;A0A4S4E4H6;A0A4S4EW97	K05605+K00827+K00382
Arginine biosynthesis	ko00220	3	23	353	1236	A0A4S4D575;A0A4S4E0B0;A0A4S4EL90	K01940+K14454+K01915
Terpenoid backbone biosynthesis	ko00900	3	16	353	1236	A0A4S4D5Z9;A0A4S4EZ09;A0A4V6RYN5	K10960+K05906+K00919
Mismatch repair	ko03430	3	8	353	1236	A0A4S4EU16;A0A4S4EWT1;A0A4V3WLT1	K10756+K10755+K10755
Plant hormone signal transduction	ko04075	3	7	353	1236	A0A4S4DK79;A0A4S4ELV4;A0A4S4F268	K14498+K14431+K14496
Thiamine metabolism	ko00730	3	4	353	1236	A0A4S4DFA8;A0A4S4EIC9;A0A4V3WLF1	K00878+K03146+K04487
DNA replication	ko03030	3	9	353	1236	A0A4S4EU16;A0A4S4EWT1;A0A4V3WLT1	K10756+K10755+K10755
Ascorbate and aldarate metabolism	ko00053	2	23	353	1236	A0A4S4D7A8;A0A4S4DY54	K10046+K08232
Phosphatidylinositol signaling system	ko04070	2	9	353	1236	A0A4S4ER07;A0A4S4EXN1	K02183+K01110
2-Oxocarboxylic acid metabolism	ko01210	2	28	353	1236	A0A4S4E0B0;A0A4S4EQ52	K14454+K00052
Tropane, piperidine and pyridine alkaloid biosynthesis	ko00960	2	8	353	1236	A0A4S4D028;A0A4S4E0B0	K08081+K14454
Cyanoamino acid metabolism	ko00460	2	12	353	1236	A0A4S4EFY6;A0A4S4EYH4	K00600+K00600
SNARE interactions in vesicular transport	ko04130	2	6	353	1236	A0A4S4CWE0;A0A4S4DYA9	K08503+K08493
Biotin metabolism	ko00780	2	7	353	1236	A0A4S4D906;A0A4S4EKC3	K00652+K19562
Lysine degradation	ko00310	2	15	353	1236	A0A4S4DLT6;A0A4S4ERM1	K00658+K14157
Nitrogen metabolism	ko00910	2	14	353	1236	A0A4S4EL90;A0A4V3WNE3	K01915+K00366
Tryptophan metabolism	ko00380	2	14	353	1236	A0A4S4CX77;A0A4S4DXQ8	K01426+K03781
Selenocompound metabolism	ko00450	2	8	353	1236	A0A4S4DS89;A0A4S4DWV8	K01760+K13811
Galactose metabolism	ko00052	2	24	353	1236	A0A4S4D4Y6;A0A4S4DF00	K18819+K01785
ABC transporters	ko02010	2	3	353	1236	A0A4S4DW69;A0A4V3WJ62	K05663+K05658
Nicotinate and nicotinamide metabolism	ko00760	2	9	353	1236	A0A4S4DP15;A0A4S4ETF6	K03517+K00763
Valine, leucine and isoleucine biosynthesis	ko00290	2	9	353	1236	A0A4S4EQ52;A0A4V3WN11	K00052+K01754
Arachidonic acid metabolism	ko00590	2	6	353	1236	A0A4S4DRH2;A0A4S4DVJ4	K00432+K00432
Inositol phosphate metabolism	ko00562	2	12	353	1236	A0A4S4E9X6;A0A4S4EXN1	K01803+K01110
Steroid biosynthesis	ko00100	2	2	353	1236	A0A4S4D4U1;A0A4S4EUJ9	K09828+K08242
Base excision repair	ko03410	1	5	353	1236	A0A4S4DT87	K10802
Sulfur relay system	ko04122	1	1	353	1236	A0A4V3WLF1	K04487
Photosynthesis - antenna proteins	ko00196	1	8	353	1236	A0A4S4D690	K08910
Lysine biosynthesis	ko00300	1	4	353	1236	A0A4S4EN87	K01586
Linoleic acid metabolism	ko00591	1	6	353	1236	A0A4S4EI95	K00454
Glycerophospholipid metabolism	ko00564	1	10	353	1236	A0A4S4ECB4	K01115
beta-Alanine metabolism	ko00410	1	14	353	1236	A0A4S4DF70	K05605
Regulation of autophagy	ko04140	1	1	353	1236	A0A4S4E034	K07198
Sphingolipid metabolism	ko00600	1	8	353	1236	A0A4S4EK35	K17108
Ether lipid metabolism	ko00565	1	5	353	1236	A0A4S4ECB4	K01115
Flavonoid biosynthesis	ko00941	1	6	353	1236	A0A4V3WQ16	K00588
Stilbenoid, diarylheptanoid and gingerol biosynthesis	ko00945	1	5	353	1236	A0A4V3WQ16	K00588
Sesquiterpenoid and triterpenoid biosynthesis	ko00909	1	3	353	1236	A0A4S4ELN8	K15813
Monoterpenoid biosynthesis	ko00902	1	4	353	1236	A0A4S4F1K4	K15095
Fatty acid elongation	ko00062	1	3	353	1236	A0A4S4DS75	K01074
Pentose and glucuronate interconversions	ko00040	1	18	353	1236	A0A4S4F1Y0	K01051
Ubiquinone and other terpenoid-quinone biosynthesis	ko00130	1	9	353	1236	A0A4S4ECG9	K01904
Other glycan degradation	ko00511	1	10	353	1236	A0A4S4EK35	K17108
Isoquinoline alkaloid biosynthesis	ko00950	1	6	353	1236	A0A4S4E0B0	K14454
AGE-RAGE signaling pathway in diabetic complications	ko04933	1	3	353	1236	A0A4S4DDQ2	K04392
RNA polymerase	ko03020	1	6	353	1236	A0A4S4DGF0	K03010
Carotenoid biosynthesis	ko00906	1	5	353	1236	A0A4S4DEH9	K09841
Butanoate metabolism	ko00650	1	9	353	1236	A0A4S4CXT5	K17761
C5-Branched dibasic acid metabolism	ko00660	1	5	353	1236	A0A4S4EQ52	K00052
Pantothenate and CoA biosynthesis	ko00770	1	10	353	1236	A0A4S4F0J3	K01922
Monobactam biosynthesis	ko00261	1	3	353	1236	A0A4S4DWV8	K13811
