# Supplementary material for: Chromosome-scale genome assembly of Camellia sinensis combined with multi-omics provides insights into its responses to infestation with green leafhoppers
Source: Front Plant Sci. 2022 Sep 23;13:1004387. doi: 10.3389/fpls.2022.1004387 (PMC9539759; doi:10.3389/fpls.2022.1004387)
Supplement: Supplementary file 3 [file Table_4.XLS]

#KEGG_n	8	KEGG_N	261
Pathway	ko_ID	Diff_Metabolites_in_Pathway	All_metabolites_in_Pathway	Diff_Mtabolites_in_All_pathways	All_Metabolites_in_All_pathways	Metabolite_id	KEGG_Orthology
Purine metabolism	ko00230	1	9	8	261	neg_202	C06196
alpha-Linolenic acid metabolism	ko00592	1	7	8	261	pos_153	C16300
Metabolic pathways	ko01100	3	183	8	261	pos_994;neg_399;pos_237	C01227+C01118+C00601
Biosynthesis of secondary metabolites	ko01110	5	110	8	261	neg_205;neg_399;pos_930;pos_65;pos_153	C00852+C01118+C01907+C12127+C16300
Cysteine and methionine metabolism	ko00270	1	8	8	261	neg_399	C01118
Flavonoid biosynthesis	ko00941	2	22	8	261	neg_205;pos_65	C00852+C12127
Sulfur metabolism	ko00920	1	4	8	261	neg_399	C01118
Stilbenoid, diarylheptanoid and gingerol biosynthesis	ko00945	1	3	8	261	neg_205	C00852
Phenylalanine metabolism	ko00360	1	11	8	261	pos_237	C00601
Phenylpropanoid biosynthesis	ko00940	1	15	8	261	neg_205	C00852
Biosynthesis of amino acids	ko01230	1	16	8	261	neg_399	C01118
