# Supplementary material for: Chromosome-scale genome assembly of Camellia sinensis combined with multi-omics provides insights into its responses to infestation with green leafhoppers
Source: Front Plant Sci. 2022 Sep 23;13:1004387. doi: 10.3389/fpls.2022.1004387 (PMC9539759; doi:10.3389/fpls.2022.1004387)
Supplement: Supplementary file 4 [file Table_5.XLSX]

## Sheet: Sheet1
	1	2	3	4
0	TEA017808.1	TEA026186.1	A0A4S4DFA1	A0A4S4DG49
1	TEA015004.1	TEA013350.1	A0A4S4E0L4	A0A4S4CY77
2	TEA015004.1	TEA006711.1	A0A4S4E0L4	A0A4S4DSS7
3	TEA015004.1	TEA025404.1	A0A4S4E0L4	A0A4V3WNV7
4	TEA009793.1	TEA015729.1	A0A4S4E216	A0A4S4DU30
5	TEA009793.1	TEA013986.1	A0A4S4E216	A0A4V3WQ43
6	TEA009793.1	TEA004730.1	A0A4S4E216	A0A4V3WJD9
7	TEA009793.1	TEA021966.1	A0A4S4E216	A0A4S4F1C7
8	TEA009793.1	TEA008963.1	A0A4S4E216	A0A4S4D690
9	TEA009793.1	TEA026680.1	A0A4S4E216	A0A4S4DT89
10	TEA009793.1	TEA033863.1	A0A4S4E216	A0A4V6RYN1
11	TEA009793.1	TEA009770.1	A0A4S4E216	A0A4V3WMT3
12	TEA009793.1	TEA019232.1	A0A4S4E216	A0A4S4DJZ0
13	TEA009793.1	TEA008208.1	A0A4S4E216	A0A4S4D690
14	TEA009793.1	TEA000446.1	A0A4S4E216	A0A4S4E728
15	TEA009793.1	TEA000535.1	A0A4S4E216	A0A4S4DAL3
16	TEA009793.1	TEA013847.1	A0A4S4E216	A0A4V3WRB1
17	TEA001041.1	TEA025499.1	A0A4S4DY67	A0A4S4EU90
18	TEA001041.1	TEA001905.1	A0A4S4DY67	A0A4S4DQ31
19	TEA001041.1	TEA031418.1	A0A4S4DY67	A0A7G7R865
20	TEA001041.1	TEA025907.1	A0A4S4DY67	A0A4S4DT92
21	TEA001041.1	TEA011431.1	A0A4S4DY67	A0A4S4EVK5
22	TEA001041.1	TEA009310.1	A0A4S4DY67	A0A4S4ETA4
23	TEA001041.1	TEA012289.1	A0A4S4DY67	A0A4S4DXV5
24	TEA001041.1	TEA012449.1	A0A4S4DY67	A0A4S4E909
25	TEA001041.1	TEA020832.1	A0A4S4DY67	A0A4S4F535
26	TEA001041.1	TEA010295.1	A0A4S4DY67	A0A4S4EAN5
27	TEA001041.1	TEA010681.1	A0A4S4DY67	A0A4S4D631
28	TEA001041.1	TEA029800.1	A0A4S4DY67	A0A4S4D6A2
29	TEA001041.1	TEA019380.1	A0A4S4DY67	A0A4V3WMH8
30	TEA001041.1	TEA008699.1	A0A4S4DY67	A0A4S4ED09
31	TEA001041.1	TEA015727.1	A0A4S4DY67	A0A4S4DU35
32	TEA008699.1	TEA028510.1	A0A4S4ED09	A0A4S4DRR7
33	TEA008699.1	TEA022905.1	A0A4S4ED09	A0A4S4D410
34	TEA008699.1	TEA014043.1	A0A4S4ED09	A0A4S4E3M0
35	TEA008699.1	TEA010963.1	A0A4S4ED09	A0A4S4DQZ2
36	TEA008699.1	TEA031702.1	A0A4S4ED09	A0A4S4DEY7
37	TEA008699.1	TEA012289.1	A0A4S4ED09	A0A4S4DXV5
38	TEA008699.1	TEA020832.1	A0A4S4ED09	A0A4S4F535
39	TEA008699.1	TEA011480.1	A0A4S4ED09	A0A4S4DVW5
40	TEA008699.1	TEA020075.1	A0A4S4ED09	A0A4V3WNP8
41	TEA008699.1	TEA015727.1	A0A4S4ED09	A0A4S4DU35
42	TEA008699.1	TEA001905.1	A0A4S4ED09	A0A4S4DQ31
43	TEA008699.1	TEA031721.1	A0A4S4ED09	A0A4S4DF08
44	TEA008699.1	TEA009423.1	A0A4S4ED09	A0A4S4F0P2
45	TEA011765.1	TEA008699.1	A0A4S4EI95	A0A4S4ED09
46	TEA011765.1	TEA001041.1	A0A4S4EI95	A0A4S4DY67
47	TEA011765.1	TEA031559.1	A0A4S4EI95	A0A4S4EXH1
48	TEA011765.1	TEA027637.1	A0A4S4EI95	A0A4S4EVE6
49	TEA020075.1	TEA001041.1	A0A4V3WNP8	A0A4S4DY67
50	TEA020075.1	TEA011480.1	A0A4V3WNP8	A0A4S4DVW5
51	TEA013028.1	TEA033238.1	A0A4S4EAC6	A0A4S4DP62
52	TEA013028.1	TEA005837.1	A0A4S4EAC6	A0A4S4DPL0
53	TEA013028.1	TEA029074.1	A0A4S4EAC6	A0A4S4D657
54	TEA013028.1	TEA023521.1	A0A4S4EAC6	A0A4S4DX12
55	TEA013028.1	TEA027528.1	A0A4S4EAC6	A0A4S4D1D9
56	TEA013028.1	TEA001236.1	A0A4S4EAC6	A0A4S4DAY7
57	TEA013028.1	TEA018071.1	A0A4S4EAC6	A0A4S4E9L4
58	TEA013028.1	TEA013698.1	A0A4S4EAC6	A0A4S4E8T2
59	TEA013028.1	TEA020024.1	A0A4S4EAC6	A0A4S4F1V6
60	TEA013028.1	TEA019623.1	A0A4S4EAC6	A0A4S4CVJ1
61	TEA013028.1	TEA017164.1	A0A4S4EAC6	A0A4S4DYD4
62	TEA013028.1	TEA022715.1	A0A4S4EAC6	A0A4S4F517
63	TEA013028.1	TEA023127.1	A0A4S4EAC6	A0A4S4EHI6
64	TEA013028.1	TEA017724.1	A0A4S4EAC6	A0A4S4EAN2
65	TEA013028.1	TEA023688.1	A0A4S4EAC6	A0A4S4DJA9
66	TEA013028.1	TEA033626.1	A0A4S4EAC6	A0A4S4EPG8
67	TEA013028.1	TEA027661.1	A0A4S4EAC6	A0A4S4CY30
68	TEA013028.1	TEA010749.1	A0A4S4EAC6	A0A4S4DWY0
69	TEA013028.1	TEA005456.1	A0A4S4EAC6	A0A4S4DGB4
70	TEA013028.1	TEA012308.1	A0A4S4EAC6	A0A4S4DXX1
71	TEA013028.1	TEA030970.1	A0A4S4EAC6	A0A4S4D1L2
72	TEA013028.1	TEA007183.1	A0A4S4EAC6	A0A4S4EJC5
73	TEA013028.1	TEA019822.1	A0A4S4EAC6	A0A4S4D8C9
74	TEA013028.1	TEA025015.1	A0A4S4EAC6	A0A4S4F1V6
75	TEA013028.1	TEA026497.1	A0A4S4EAC6	A0A4S4ELT9
76	TEA013028.1	TEA028871.1	A0A4S4EAC6	A0A4S4E5D2
77	TEA013028.1	TEA014644.1	A0A4S4EAC6	A0A4S4D544
78	TEA013028.1	TEA018724.1	A0A4S4EAC6	A0A4S4DZY9
79	TEA013028.1	TEA012990.1	A0A4S4EAC6	A0A4S4F2N8
80	TEA013028.1	TEA022123.1	A0A4S4EAC6	A0A4S4E1Q8
81	TEA013028.1	TEA012601.1	A0A4S4EAC6	A0A4S4DSA6
82	TEA013028.1	TEA018889.1	A0A4S4EAC6	A0A4S4EVC1
83	TEA013028.1	TEA018885.1	A0A4S4EAC6	A0A4S4EWX9
84	TEA013028.1	TEA003414.1	A0A4S4EAC6	A0A4S4DKL0
85	TEA013028.1	TEA014346.1	A0A4S4EAC6	A0A4S4E0J5
86	TEA013028.1	TEA005299.1	A0A4S4EAC6	A0A4S4DM53
87	TEA013028.1	TEA019538.1	A0A4S4EAC6	A0A4S4DBQ5
88	TEA013028.1	TEA027689.1	A0A4S4EAC6	A0A4S4ETV1
89	TEA013028.1	TEA007902.1	A0A4S4EAC6	A0A4S4DN40
90	TEA013028.1	TEA018030.1	A0A4S4EAC6	A0A4S4CVJ1
91	TEA013028.1	TEA001819.1	A0A4S4EAC6	A0A4S4EIW2
92	TEA013028.1	TEA030689.1	A0A4S4EAC6	A0A4S4E0B5
93	TEA013028.1	TEA016323.1	A0A4S4EAC6	A0A4S4E242
94	TEA013028.1	TEA026784.1	A0A4S4EAC6	A0A4S4ECY9
95	TEA013028.1	TEA001272.1	A0A4S4EAC6	A0A4S4DYD8
96	TEA013028.1	TEA021775.1	A0A4S4EAC6	A0A4S4EF24
97	TEA013028.1	TEA018287.1	A0A4S4EAC6	A0A4S4ENX4
98	TEA013028.1	TEA001389.1	A0A4S4EAC6	A0A075TQV9
99	TEA013028.1	TEA015078.1	A0A4S4EAC6	A0A4S4DZN9
100	TEA013028.1	TEA006431.1	A0A4S4EAC6	A0A4S4EGQ8
101	TEA013028.1	TEA012294.1	A0A4S4EAC6	A0A4S4DZN9
102	TEA013028.1	TEA006705.1	A0A4S4EAC6	A0A4S4D340
103	TEA013028.1	TEA032118.1	A0A4S4EAC6	A0A4S4DGX3
104	TEA013028.1	TEA024993.1	A0A4S4EAC6	A0A4S4DI50
105	TEA013028.1	TEA010968.1	A0A4S4EAC6	A0A4V3WKH4
106	TEA013028.1	TEA005312.1	A0A4S4EAC6	A0A4S4EFU0
107	TEA013028.1	TEA014592.1	A0A4S4EAC6	A0A4V3WJK0
108	TEA013028.1	TEA009800.1	A0A4S4EAC6	A0A4V3WMT4
109	TEA013028.1	TEA026793.1	A0A4S4EAC6	A0A4S4ECK7
110	TEA013028.1	TEA015969.1	A0A4S4EAC6	A0A4S4CY30
111	TEA013028.1	TEA012213.1	A0A4S4EAC6	A0A4S4EIQ0
112	TEA013028.1	TEA006867.1	A0A4S4EAC6	A0A4S4DSY2
113	TEA013028.1	TEA019494.1	A0A4S4EAC6	A0A4S4E683
114	TEA013028.1	TEA003446.1	A0A4S4EAC6	A0A4S4DID5
115	TEA013028.1	TEA016753.1	A0A4S4EAC6	A0A4S4DK70
116	TEA013028.1	TEA001063.1	A0A4S4EAC6	A0A4S4F115
117	TEA013028.1	TEA010929.1	A0A4S4EAC6	A0A4S4EQ51
118	TEA013028.1	TEA003914.1	A0A4S4EAC6	A0A4S4CZZ1
119	TEA013028.1	TEA009431.1	A0A4S4EAC6	A0A4S4EL87
120	TEA013028.1	TEA028548.1	A0A4S4EAC6	A0A4S4D054
121	TEA013028.1	TEA001137.1	A0A4S4EAC6	A0A4S4E8G1
122	TEA013028.1	TEA030932.1	A0A4S4EAC6	A0A4S4EYW0
123	TEA013028.1	TEA024954.1	A0A4S4EAC6	A0A4S4DI13
124	TEA013028.1	TEA032602.1	A0A4S4EAC6	A0A4S4E9C4
125	TEA013028.1	TEA031676.1	A0A4S4EAC6	A0A4S4DB21
126	TEA013028.1	TEA019601.1	A0A4S4EAC6	A0A4S4CVG9
127	TEA013028.1	TEA012991.1	A0A4S4EAC6	A0A4S4F3Y3
128	TEA013028.1	TEA030416.1	A0A4S4EAC6	A0A4S4E7R4
129	TEA013028.1	TEA016188.1	A0A4S4EAC6	A0A4V3WNB1
130	TEA013028.1	TEA023478.1	A0A4S4EAC6	A0A4V3WNB1
131	TEA013028.1	TEA015298.1	A0A4S4EAC6	A0A4S4DFK2
132	TEA013028.1	TEA019285.1	A0A4S4EAC6	A0A4S4ECQ5
133	TEA013028.1	TEA024582.1	A0A4S4EAC6	A0A4S4DPN9
134	TEA013028.1	TEA025390.1	A0A4S4EAC6	A0A4S4ECJ4
135	TEA013028.1	TEA023652.1	A0A4S4EAC6	A0A4S4EPB3
136	TEA013028.1	TEA011185.1	A0A4S4EAC6	A0A4S4EFJ6
137	TEA013028.1	TEA031649.1	A0A4S4EAC6	A0A4S4DGS5
138	TEA013028.1	TEA031678.1	A0A4S4EAC6	A0A4S4DCB7
139	TEA013028.1	TEA018152.1	A0A4S4EAC6	A0A4S4E6D8
140	TEA013028.1	TEA003250.1	A0A4S4EAC6	A0A4S4CXV7
141	TEA013028.1	TEA001588.1	A0A4S4EAC6	A0A4S4DD71
142	TEA013028.1	TEA015161.1	A0A4S4EAC6	A0A4S4DPL0
143	TEA013028.1	TEA014065.1	A0A4S4EAC6	A0A4S4ENX4
144	TEA013028.1	TEA012930.1	A0A4S4EAC6	A0A4V3WPX1
145	TEA013028.1	TEA016769.1	A0A4S4EAC6	A0A4S4DI50
146	TEA013028.1	TEA000299.1	A0A4S4EAC6	A0A4S4EXA2
147	TEA013028.1	TEA009718.1	A0A4S4EAC6	A0A4S4EKM4
148	TEA013028.1	TEA027556.1	A0A4S4EAC6	A0A4S4F171
149	TEA013028.1	TEA003828.1	A0A4S4EAC6	A0A4S4DZM6
150	TEA031262.1	TEA031511.1	A0A4V3WJ30	A0A4S4CYU0
151	TEA031262.1	TEA015454.1	A0A4V3WJ30	A0A4S4DZ25
152	TEA031262.1	TEA014928.1	A0A4V3WJ30	A0A4S4DIH1
153	TEA031262.1	TEA001340.1	A0A4V3WJ30	A0A4S4DIG4
154	TEA032149.1	TEA012381.1	A0A4S4F0Q3	A0A4S4DY24
155	TEA027576.1	TEA022393.1	A0A4S4EN55	A0A4S4EXJ4
156	TEA027576.1	TEA018260.1	A0A4S4EN55	A0A4S4DAB0
157	TEA027576.1	TEA006711.1	A0A4S4EN55	A0A4S4DSS7
158	TEA027576.1	TEA011928.1	A0A4S4EN55	A0A4S4E5Y8
159	TEA027576.1	TEA029519.1	A0A4S4EN55	A0A4S4DRQ8
160	TEA027576.1	TEA033872.1	A0A4S4EN55	A0A4S4DUI7
161	TEA027576.1	TEA013350.1	A0A4S4EN55	A0A4S4CY77
162	TEA027576.1	TEA019680.1	A0A4S4EN55	A0A4S4EAN4
163	TEA004133.1	TEA031223.1	A0A4S4DNL6	A0A4S4EF27
164	TEA004133.1	TEA025635.1	A0A4S4DNL6	A0A4V3WNH3
165	TEA004133.1	TEA024893.1	A0A4S4DNL6	A0A4S4EQ78
166	TEA004133.1	TEA012507.1	A0A4S4DNL6	A0A4S4DLJ3
167	TEA004133.1	TEA021735.1	A0A4S4DNL6	A0A4S4DYS8
168	TEA027359.1	TEA000234.1	A0A4S4D0Z6	A0A4S4DED3
169	TEA012622.1	TEA000234.1	A0A4S4DKA0	A0A4S4DED3
170	TEA012622.1	TEA025404.1	A0A4S4DKA0	A0A4V3WNV7
171	TEA012622.1	TEA006711.1	A0A4S4DKA0	A0A4S4DSS7
172	TEA012622.1	TEA018260.1	A0A4S4DKA0	A0A4S4DAB0
173	TEA012622.1	TEA013323.1	A0A4S4DKA0	A0A4S4DIC9
174	TEA012622.1	TEA011119.1	A0A4S4DKA0	A0A4S4CZC9
175	TEA012622.1	TEA013350.1	A0A4S4DKA0	A0A4S4CY77
176	TEA027829.1	TEA023025.1	A0A4S4ECG9	A0A4S4EJX5
177	TEA027829.1	TEA015153.1	A0A4S4ECG9	A0A4S4D057
178	TEA027829.1	TEA034001.1	A0A4S4ECG9	A0A4S4DRC9
179	TEA027829.1	TEA032323.1	A0A4S4ECG9	A0A4S4ENV6
180	TEA027829.1	TEA003137.1	A0A4S4ECG9	A0A4S4EEN9
181	TEA027829.1	TEA028665.1	A0A4S4ECG9	A0A4S4DDT9
182	TEA027829.1	TEA000057.1	A0A4S4ECG9	A0A4S4E5K0
183	TEA027829.1	TEA000392.1	A0A4S4ECG9	A0A4V3WQ16
184	TEA027829.1	TEA014056.1	A0A4S4ECG9	A0A6G7GFR0
185	TEA027829.1	TEA032454.1	A0A4S4ECG9	A0A4S4EHQ5
186	TEA027829.1	TEA014574.1	A0A4S4ECG9	A0A4S4CXI1
187	TEA027829.1	TEA016772.1	A0A4S4ECG9	A0A4S4DRC9
188	TEA027829.1	TEA009788.1	A0A4S4ECG9	A0A4S4E3N0
189	TEA027829.1	TEA034011.1	A0A4S4ECG9	A0A4S4F1T5
190	TEA027829.1	TEA024587.1	A0A4S4ECG9	A0A4S4DNQ2
191	TEA027829.1	TEA022463.1	A0A4S4ECG9	A0A4S4DY11
192	TEA027829.1	TEA023331.1	A0A4S4ECG9	A0A4S4EH83
193	TEA027829.1	TEA023446.1	A0A4S4ECG9	A0A4S4E269
194	TEA027829.1	TEA034046.1	A0A4S4ECG9	A0A4S4F316
195	TEA027829.1	TEA032135.1	A0A4S4ECG9	A0A4S4DGY7
196	TEA027829.1	TEA003374.1	A0A4S4ECG9	A0A4S4DIQ7
197	TEA027829.1	TEA034045.1	A0A4S4ECG9	A0A4S4F1T5
198	TEA032454.1	TEA023025.1	A0A4S4EHQ5	A0A4S4EJX5
199	TEA032454.1	TEA016772.1	A0A4S4EHQ5	A0A4S4DRC9
200	TEA032454.1	TEA014574.1	A0A4S4EHQ5	A0A4S4CXI1
201	TEA032454.1	TEA033460.1	A0A4S4EHQ5	A0A4V3WMM3
202	TEA032454.1	TEA014150.1	A0A4S4EHQ5	A0A4S4EZ59
203	TEA032454.1	TEA022393.1	A0A4S4EHQ5	A0A4S4EXJ4
204	TEA032454.1	TEA034043.1	A0A4S4EHQ5	A0A4S4EG72
205	TEA032454.1	TEA032323.1	A0A4S4EHQ5	A0A4S4ENV6
206	TEA032454.1	TEA010681.1	A0A4S4EHQ5	A0A4S4D631
207	TEA032454.1	TEA022397.1	A0A4S4EHQ5	A0A4S4DAC5
208	TEA032454.1	TEA009431.1	A0A4S4EHQ5	A0A4S4EL87
209	TEA032454.1	TEA022464.1	A0A4S4EHQ5	A0A4S4DYQ2
210	TEA032454.1	TEA028658.1	A0A4S4EHQ5	A0A4S4DDM2
211	TEA032454.1	TEA010889.1	A0A4S4EHQ5	A0A4V3WMM3
212	TEA032454.1	TEA032135.1	A0A4S4EHQ5	A0A4S4DGY7
213	TEA032454.1	TEA006711.1	A0A4S4EHQ5	A0A4S4DSS7
214	TEA032454.1	TEA006577.1	A0A4S4EHQ5	A0A4S4E6K4
215	TEA032454.1	TEA034042.1	A0A4S4EHQ5	A0A4S4EG72
216	TEA032454.1	TEA002782.1	A0A4S4EHQ5	A0A4S4D2Z8
217	TEA032454.1	TEA021135.1	A0A4S4EHQ5	A0A4S4EN98
218	TEA032454.1	TEA001435.1	A0A4S4EHQ5	A0A4S4D029
219	TEA032454.1	TEA024566.1	A0A4S4EHQ5	A0A4S4DNL3
220	TEA032454.1	TEA015153.1	A0A4S4EHQ5	A0A4S4D057
221	TEA032454.1	TEA012735.1	A0A4S4EHQ5	A0A4S4EMS5
222	TEA032454.1	TEA032966.1	A0A4S4EHQ5	A0A4S4D029
223	TEA032454.1	TEA014056.1	A0A4S4EHQ5	A0A6G7GFR0
224	TEA032454.1	TEA013902.1	A0A4S4EHQ5	A0A4S4DBZ9
225	TEA032454.1	TEA003374.1	A0A4S4EHQ5	A0A4S4DIQ7
226	TEA032454.1	TEA030958.1	A0A4S4EHQ5	A0A4S4EMH2
227	TEA032454.1	TEA034012.1	A0A4S4EHQ5	A0A4S4E2V3
228	TEA032454.1	TEA000402.1	A0A4S4EHQ5	A0A4S4DVL6
229	TEA032454.1	TEA000393.1	A0A4S4EHQ5	A0A4S4DVL5
230	TEA032454.1	TEA026647.1	A0A4S4EHQ5	A0A4S4EGF9
231	TEA032454.1	TEA011119.1	A0A4S4EHQ5	A0A4S4CZC9
232	TEA032454.1	TEA034046.1	A0A4S4EHQ5	A0A4S4F316
233	TEA032454.1	TEA022463.1	A0A4S4EHQ5	A0A4S4DY11
234	TEA010889.1	TEA032059.1	A0A4V3WMM3	A0A4S4DJ18
235	TEA010889.1	TEA000234.1	A0A4V3WMM3	A0A4S4DED3
236	TEA010889.1	TEA027869.1	A0A4V3WMM3	A0A4S4E656
237	TEA010889.1	TEA022274.1	A0A4V3WMM3	A0A4S4DDI9
238	TEA010889.1	TEA002887.1	A0A4V3WMM3	A0A4S4E546
239	TEA010889.1	TEA018254.1	A0A4V3WMM3	A0A4S4DAF6
240	TEA010889.1	TEA000393.1	A0A4V3WMM3	A0A4S4DVL5
241	TEA010889.1	TEA015816.1	A0A4V3WMM3	A0A4S4EID0
242	TEA010889.1	TEA006622.1	A0A4V3WMM3	A0A4V3WL53
243	TEA010889.1	TEA018278.1	A0A4V3WMM3	A0A4S4DAC5
244	TEA010889.1	TEA000402.1	A0A4V3WMM3	A0A4S4DVL6
245	TEA010889.1	TEA015068.1	A0A4V3WMM3	A0A4S4EHB6
246	TEA010889.1	TEA022397.1	A0A4V3WMM3	A0A4S4DAC5
247	TEA010889.1	TEA022464.1	A0A4V3WMM3	A0A4S4DYQ2
248	TEA010889.1	TEA015892.1	A0A4V3WMM3	A0A4V3WN62
249	TEA010889.1	TEA025906.1	A0A4V3WMM3	A0A4S4E2V3
250	TEA010889.1	TEA006045.1	A0A4V3WMM3	A0A4S4DB38
251	TEA010889.1	TEA027829.1	A0A4V3WMM3	A0A4S4ECG9
252	TEA010889.1	TEA018260.1	A0A4V3WMM3	A0A4S4DAB0
253	TEA010889.1	TEA029515.1	A0A4V3WMM3	A0A4S4DSH0
254	TEA010889.1	TEA022393.1	A0A4V3WMM3	A0A4S4EXJ4
255	TEA010889.1	TEA008639.1	A0A4V3WMM3	A0A4S4EFN1
256	TEA010889.1	TEA031231.1	A0A4V3WMM3	A0A4S4EDH6
257	TEA010889.1	TEA022463.1	A0A4V3WMM3	A0A4S4DY11
258	TEA010889.1	TEA019680.1	A0A4V3WMM3	A0A4S4EAN4
259	TEA010889.1	TEA004595.1	A0A4V3WMM3	A0A4S4D724
260	TEA010889.1	TEA033664.1	A0A4V3WMM3	A0A4S4ES50
261	TEA010889.1	TEA020883.1	A0A4V3WMM3	A0A4S4CZB4
262	TEA010889.1	TEA013350.1	A0A4V3WMM3	A0A4S4CY77
263	TEA010889.1	TEA007468.1	A0A4V3WMM3	A0A4S4DPK7
264	TEA010889.1	TEA014574.1	A0A4V3WMM3	A0A4S4CXI1
265	TEA010889.1	TEA006711.1	A0A4V3WMM3	A0A4S4DSS7
266	TEA010889.1	TEA018596.1	A0A4V3WMM3	A0A4S4D0R6
267	TEA010889.1	TEA011119.1	A0A4V3WMM3	A0A4S4CZC9
268	TEA010889.1	TEA025404.1	A0A4V3WMM3	A0A4V3WNV7
269	TEA010889.1	TEA032966.1	A0A4V3WMM3	A0A4S4D029
270	TEA010889.1	TEA031235.1	A0A4V3WMM3	A0A4V3WNZ5
271	TEA010889.1	TEA001435.1	A0A4V3WMM3	A0A4S4D029
272	TEA010889.1	TEA011906.1	A0A4V3WMM3	A0A4S4D7B4
273	TEA010889.1	TEA009431.1	A0A4V3WMM3	A0A4S4EL87
274	TEA010889.1	TEA014563.1	A0A4V3WMM3	A0A4S4CXK2
275	TEA010889.1	TEA017369.1	A0A4V3WMM3	A0A4S4DYW1
276	TEA010889.1	TEA001146.1	A0A4V3WMM3	A0A4S4E8G5
277	TEA010889.1	TEA012902.1	A0A4V3WMM3	A0A4S4EZY7
278	TEA010889.1	TEA006577.1	A0A4V3WMM3	A0A4S4E6K4
279	TEA010889.1	TEA034012.1	A0A4V3WMM3	A0A4S4E2V3
280	TEA010889.1	TEA010574.1	A0A4V3WMM3	A0A4S4DCA4
281	TEA010889.1	TEA017724.1	A0A4V3WMM3	A0A4S4EAN2
282	TEA000392.1	TEA024566.1	A0A4V3WQ16	A0A4S4DNL3
283	TEA000392.1	TEA015153.1	A0A4V3WQ16	A0A4S4D057
284	TEA000392.1	TEA011119.1	A0A4V3WQ16	A0A4S4CZC9
285	TEA000392.1	TEA022463.1	A0A4V3WQ16	A0A4S4DY11
286	TEA000392.1	TEA034046.1	A0A4V3WQ16	A0A4S4F316
287	TEA000392.1	TEA009431.1	A0A4V3WQ16	A0A4S4EL87
288	TEA000392.1	TEA000393.1	A0A4V3WQ16	A0A4S4DVL5
289	TEA000392.1	TEA023446.1	A0A4V3WQ16	A0A4S4E269
290	TEA000392.1	TEA013353.1	A0A4V3WQ16	A0A4S4D190
291	TEA000392.1	TEA034019.1	A0A4V3WQ16	A0A4S4DLG5
292	TEA000392.1	TEA014150.1	A0A4V3WQ16	A0A4S4EZ59
293	TEA000392.1	TEA032744.1	A0A4V3WQ16	A0A4S4EAU2
294	TEA000392.1	TEA032454.1	A0A4V3WQ16	A0A4S4EHQ5
295	TEA000392.1	TEA015821.1	A0A4V3WQ16	A0A4S4E8H7
296	TEA000392.1	TEA000215.1	A0A4V3WQ16	A0A4S4F1Z8
297	TEA000392.1	TEA034012.1	A0A4V3WQ16	A0A4S4E2V3
298	TEA000392.1	TEA019029.1	A0A4V3WQ16	A0A4S4D2T2
299	TEA000392.1	TEA021135.1	A0A4V3WQ16	A0A4S4EN98
300	TEA000392.1	TEA031721.1	A0A4V3WQ16	A0A4S4DF08
301	TEA000392.1	TEA012735.1	A0A4V3WQ16	A0A4S4EMS5
302	TEA000392.1	TEA023333.1	A0A4V3WQ16	A0A4S4EHF1
303	TEA000392.1	TEA022274.1	A0A4V3WQ16	A0A4S4DDI9
304	TEA000392.1	TEA034002.1	A0A4V3WQ16	A0A4S4DRC9
305	TEA000392.1	TEA032135.1	A0A4V3WQ16	A0A4S4DGY7
306	TEA010147.1	TEA000234.1	A0A4V3WQ95	A0A4S4DED3
307	TEA020350.1	TEA020075.1	A0A4S4D4X9	A0A4V3WNP8
308	TEA020350.1	TEA028879.1	A0A4S4D4X9	A0A4S4ESK9
309	TEA020350.1	TEA009128.1	A0A4S4D4X9	A0A4S4D4H7
310	TEA020350.1	TEA001041.1	A0A4S4D4X9	A0A4S4DY67
311	TEA020350.1	TEA018941.1	A0A4S4D4X9	A0A4S4D2B1
312	TEA020350.1	TEA029800.1	A0A4S4D4X9	A0A4S4D6A2
313	TEA020350.1	TEA022667.1	A0A4S4D4X9	A0A4S4F2J9
314	TEA020350.1	TEA011480.1	A0A4S4D4X9	A0A4S4DVW5
315	TEA001438.1	TEA023333.1	A0A4S4EBX2	A0A4S4EHF1
316	TEA001438.1	TEA011119.1	A0A4S4EBX2	A0A4S4CZC9
317	TEA001438.1	TEA014150.1	A0A4S4EBX2	A0A4S4EZ59
318	TEA018325.1	TEA017808.1	A0A4V6RYG5	A0A4S4DFA1
319	TEA019056.1	TEA017808.1	A0A4S4D9X6	A0A4S4DFA1
320	TEA011310.1	TEA017808.1	A0A4V3WQM0	A0A4S4DFA1
321	TEA014763.1	TEA017808.1	A0A4S4EKF8	A0A4S4DFA1
322	TEA000338.1	TEA017808.1	A0A4V3WQU8	A0A4S4DFA1
323	TEA030368.1	TEA009793.1	A0A4V3WMT3	A0A4S4E216
324	TEA017256.1	TEA009793.1	A0A4S4EMC6	A0A4S4E216
325	TEA023017.1	TEA009793.1	A0A4S4EJX1	A0A4S4E216
326	TEA030284.1	TEA009793.1	A0A4S4DZ53	A0A4S4E216
327	TEA027026.1	TEA009793.1	A0A4S4ES74	A0A4S4E216
328	TEA009271.1	TEA009793.1	A0A4V3WK35	A0A4S4E216
329	TEA021850.1	TEA009793.1	A0A4S4EN12	A0A4S4E216
330	TEA001864.1	TEA009793.1	A0A4S4D6R2	A0A4S4E216
331	TEA022315.1	TEA009793.1	A0A4S4F2H6	A0A4S4E216
332	TEA001060.1	TEA009793.1	A0A4S4F124	A0A4S4E216
333	TEA032087.1	TEA009793.1	A0A4S4EUK1	A0A4S4E216
334	TEA032678.1	TEA009793.1	A0A4S4DT89	A0A4S4E216
335	TEA007632.1	TEA009793.1	A0A4S4ELI7	A0A4S4E216
336	TEA011923.1	TEA009793.1	A0A4S4E4A6	A0A4S4E216
337	TEA023681.1	TEA009793.1	A0A4S4EYN1	A0A4S4E216
338	TEA028092.1	TEA009793.1	A0A4S4EZG3	A0A4S4E216
339	TEA028753.1	TEA013122.1	A0A4S4F087	A0A4S4EA26
340	TEA015646.1	TEA013122.1	A0A4S4DZ39	A0A4S4EA26
341	TEA031326.1	TEA013122.1	A0A4S4DJ29	A0A4S4EA26
342	TEA025856.1	TEA013122.1	A0A4S4EZ85	A0A4S4EA26
343	TEA024164.1	TEA013122.1	A0A4S4EIS2	A0A4S4EA26
344	TEA005835.1	TEA013122.1	A0A4S4D7B0	A0A4S4EA26
345	TEA028723.1	TEA013122.1	A0A4S4F062	A0A4S4EA26
346	TEA020004.1	TEA013122.1	A0A4S4EZF7	A0A4S4EA26
347	TEA011480.1	TEA001041.1	A0A4S4DVW5	A0A4S4DY67
348	TEA004708.1	TEA001041.1	A0A4S4DZZ2	A0A4S4DY67
349	TEA020075.1	TEA001041.1	A0A4V3WNP8	A0A4S4DY67
350	TEA020304.1	TEA001041.1	A0A4S4EX01	A0A4S4DY67
351	TEA033668.1	TEA001041.1	A0A4S4ESG5	A0A4S4DY67
352	TEA006266.1	TEA001041.1	A0A4S4F1T9	A0A4S4DY67
353	TEA009430.1	TEA001041.1	A0A4S4F249	A0A4S4DY67
354	TEA003727.1	TEA001041.1	A0A4S4DBX2	A0A4S4DY67
355	TEA020350.1	TEA001041.1	A0A4S4D4X9	A0A4S4DY67
356	TEA009596.1	TEA001041.1	A0A4S4EY69	A0A4S4DY67
357	TEA011765.1	TEA001041.1	A0A4S4EI95	A0A4S4DY67
358	TEA006690.1	TEA001041.1	A0A4V3WMJ1	A0A4S4DY67
359	TEA009423.1	TEA001041.1	A0A4S4F0P2	A0A4S4DY67
360	TEA017931.1	TEA001041.1	A0A4S4DAV5	A0A4S4DY67
361	TEA002429.1	TEA001041.1	A0A4S4DXV9	A0A4S4DY67
362	TEA011776.1	TEA001041.1	A0A4S4EJA8	A0A4S4DY67
363	TEA027370.1	TEA001041.1	A0A4S4D2A7	A0A4S4DY67
364	TEA020304.1	TEA008699.1	A0A4S4EX01	A0A4S4ED09
365	TEA011776.1	TEA008699.1	A0A4S4EJA8	A0A4S4ED09
366	TEA031720.1	TEA008699.1	A0A4S4DF11	A0A4S4ED09
367	TEA001041.1	TEA008699.1	A0A4S4DY67	A0A4S4ED09
368	TEA002825.1	TEA008699.1	A0A4S4DGZ3	A0A4S4ED09
369	TEA016046.1	TEA008699.1	A0A4S4EWY9	A0A4S4ED09
370	TEA011765.1	TEA008699.1	A0A4S4EI95	A0A4S4ED09
371	TEA029314.1	TEA008699.1	A0A4S4EM26	A0A4S4ED09
372	TEA003727.1	TEA008699.1	A0A4S4DBX2	A0A4S4ED09
373	TEA001359.1	TEA008699.1	A0A4S4DHX0	A0A4S4ED09
374	TEA027370.1	TEA008699.1	A0A4S4D2A7	A0A4S4ED09
375	TEA029800.1	TEA011765.1	A0A4S4D6A2	A0A4S4EI95
376	TEA015146.1	TEA011765.1	A0A4S4D1D5	A0A4S4EI95
377	TEA020350.1	TEA020075.1	A0A4S4D4X9	A0A4V3WNP8
378	TEA029800.1	TEA020075.1	A0A4S4D6A2	A0A4V3WNP8
379	TEA022667.1	TEA020075.1	A0A4S4F2J9	A0A4V3WNP8
380	TEA008699.1	TEA020075.1	A0A4S4ED09	A0A4V3WNP8
381	TEA010681.1	TEA020075.1	A0A4S4D631	A0A4V3WNP8
382	TEA030602.1	TEA013028.1	A0A4S4EMZ4	A0A4S4EAC6
383	TEA003457.1	TEA013028.1	A0A4S4DIF9	A0A4S4EAC6
384	TEA033193.1	TEA013028.1	A0A4S4D7U3	A0A4S4EAC6
385	TEA029325.1	TEA013028.1	A0A4S4ER38	A0A4S4EAC6
386	TEA000326.1	TEA013028.1	A0A4S4EYW0	A0A4S4EAC6
387	TEA006897.1	TEA013028.1	A0A4S4DT07	A0A4S4EAC6
388	TEA006522.1	TEA013028.1	A0A4S4EIQ6	A0A4S4EAC6
389	TEA021711.1	TEA013028.1	A0A4S4ER01	A0A4S4EAC6
390	TEA009621.1	TEA013028.1	A0A4S4D7H9	A0A4S4EAC6
391	TEA016512.1	TEA013028.1	A0A4S4EMZ4	A0A4S4EAC6
392	TEA006197.1	TEA013028.1	A0A4S4EYR4	A0A4S4EAC6
393	TEA003813.1	TEA013028.1	A0A4S4E123	A0A4S4EAC6
394	TEA030038.1	TEA013028.1	A0A4S4DZU7	A0A4S4EAC6
395	TEA029474.1	TEA013028.1	A0A4V3WKH4	A0A4S4EAC6
396	TEA031558.1	TEA013028.1	A0A4S4EWB3	A0A4S4EAC6
397	TEA024814.1	TEA013028.1	A0A4S4DFJ0	A0A4S4EAC6
398	TEA033149.1	TEA013028.1	A0A4S4DTW8	A0A4S4EAC6
399	TEA000574.1	TEA013028.1	A0A4S4DEX5	A0A4S4EAC6
400	TEA006822.1	TEA013028.1	A0A4S4DGB4	A0A4S4EAC6
401	TEA003121.1	TEA013028.1	A0A4S4D0S4	A0A4S4EAC6
402	TEA021416.1	TEA013028.1	A0A4S4ERY5	A0A4S4EAC6
403	TEA020173.1	TEA013028.1	A0A4S4DW81	A0A4S4EAC6
404	TEA029527.1	TEA013028.1	A0A4S4DTL8	A0A4S4EAC6
405	TEA007260.1	TEA013028.1	A0A4S4DI50	A0A4S4EAC6
406	TEA012841.1	TEA013028.1	A0A4S4DW81	A0A4S4EAC6
407	TEA002708.1	TEA013028.1	A0A4S4EHN6	A0A4S4EAC6
408	TEA023188.1	TEA013028.1	A0A4V3WKW9	A0A4S4EAC6
409	TEA025842.1	TEA013028.1	A0A4S4EYE2	A0A4S4EAC6
410	TEA002808.1	TEA013028.1	A0A4S4DGS5	A0A4S4EAC6
411	TEA005046.1	TEA013028.1	A0A4S4DHE6	A0A4S4EAC6
412	TEA022973.1	TEA013028.1	A0A4S4EVR6	A0A4S4EAC6
413	TEA023401.1	TEA013028.1	A0A4V3WNS4	A0A4S4EAC6
414	TEA019681.1	TEA013028.1	A0A4S4EAN2	A0A4S4EAC6
415	TEA021034.1	TEA013028.1	A0A4S4DKQ4	A0A4S4EAC6
416	TEA003614.1	TEA013028.1	A0A4S4D499	A0A4S4EAC6
417	TEA033405.1	TEA013028.1	A0A4S4EU47	A0A4S4EAC6
418	TEA000289.1	TEA013028.1	A0A4S4EX88	A0A4S4EAC6
419	TEA001565.1	TEA013028.1	A0A4S4DMI0	A0A4S4EAC6
420	TEA018116.1	TEA013028.1	A0A4V6RYG9	A0A4S4EAC6
421	TEA003711.1	TEA013028.1	A0A4S4DJL6	A0A4S4EAC6
422	TEA011319.1	TEA013028.1	A0A4S4D2E8	A0A4S4EAC6
423	TEA006678.1	TEA013028.1	A0A4V3WJV9	A0A4S4EAC6
424	TEA030457.1	TEA013028.1	A0A4S4ELW2	A0A4S4EAC6
425	TEA007470.1	TEA013028.1	A0A4S4DPL0	A0A4S4EAC6
426	TEA021546.1	TEA013028.1	A0A4S4EJZ8	A0A4S4EAC6
427	TEA006362.1	TEA013028.1	A0A4S4DVF8	A0A4S4EAC6
428	TEA008151.1	TEA013028.1	A0A4S4E8I9	A0A4S4EAC6
429	TEA009892.1	TEA013028.1	A0A4S4DLT6	A0A4S4EAC6
430	TEA008024.1	TEA013028.1	A0A4S4EI43	A0A4S4EAC6
431	TEA005963.1	TEA013028.1	A0A4S4EHK8	A0A4S4EAC6
432	TEA002558.1	TEA013028.1	A0A4S4DB94	A0A4S4EAC6
433	TEA030098.1	TEA013028.1	A0A4S4F0J0	A0A4S4EAC6
434	TEA001146.1	TEA013028.1	A0A4S4E8G5	A0A4S4EAC6
435	TEA001667.1	TEA013028.1	A0A4S4E9L1	A0A4S4EAC6
436	TEA020428.1	TEA013028.1	A0A4S4DDM6	A0A4S4EAC6
437	TEA008661.1	TEA013028.1	A0A4V3WNZ9	A0A4S4EAC6
438	TEA024572.1	TEA013028.1	A0A4S4DPN4	A0A4S4EAC6
439	TEA031434.1	TEA013028.1	A0A4S4EZ37	A0A4S4EAC6
440	TEA010214.1	TEA013028.1	A0A4V3WL88	A0A4S4EAC6
441	TEA012305.1	TEA013028.1	A0A4V3WMD8	A0A4S4EAC6
442	TEA010351.1	TEA013028.1	A0A4S4ED39	A0A4S4EAC6
443	TEA013898.1	TEA031262.1	A0A4S4DBY8	A0A4V3WJ30
444	TEA028139.1	TEA031262.1	A0A4S4EG35	A0A4V3WJ30
445	TEA028802.1	TEA031262.1	A0A4S4D1N8	A0A4V3WJ30
446	TEA018702.1	TEA031262.1	A0A4S4EBA5	A0A4V3WJ30
447	TEA006465.1	TEA027576.1	A0A4S4ETT7	A0A4S4EN55
448	TEA000234.1	TEA027576.1	A0A4S4DED3	A0A4S4EN55
449	TEA002936.1	TEA027576.1	A0A4S4EIR2	A0A4S4EN55
450	TEA025404.1	TEA027576.1	A0A4V3WNV7	A0A4S4EN55
451	TEA033243.1	TEA027576.1	A0A4S4DNZ1	A0A4S4EN55
452	TEA002518.1	TEA027576.1	A0A4S4EUQ0	A0A4S4EN55
453	TEA017641.1	TEA004133.1	A0A4S4E9R9	A0A4S4DNL6
454	TEA015514.1	TEA004133.1	A0A4S4EQ78	A0A4S4DNL6
455	TEA000087.1	TEA004133.1	A0A4S4DDF1	A0A4S4DNL6
456	TEA024162.1	TEA009567.1	A0A4S4EIS6	A0A4S4DUQ4
457	TEA025404.1	TEA027359.1	A0A4V3WNV7	A0A4S4D0Z6
458	TEA006750.1	TEA012622.1	A0A4S4E6F2	A0A4S4DKA0
459	TEA002782.1	TEA027829.1	A0A4S4D2Z8	A0A4S4ECG9
460	TEA006847.1	TEA027829.1	A0A4S4DGE0	A0A4S4ECG9
461	TEA023243.1	TEA027829.1	A0A4S4EYA8	A0A4S4ECG9
462	TEA029331.1	TEA027829.1	A0A4S4DEW5	A0A4S4ECG9
463	TEA010889.1	TEA027829.1	A0A4V3WMM3	A0A4S4ECG9
464	TEA024566.1	TEA027829.1	A0A4S4DNL3	A0A4S4ECG9
465	TEA034043.1	TEA027829.1	A0A4S4EG72	A0A4S4ECG9
466	TEA011119.1	TEA027829.1	A0A4S4CZC9	A0A4S4ECG9
467	TEA023340.1	TEA027829.1	A0A4S4EG72	A0A4S4ECG9
468	TEA028658.1	TEA027829.1	A0A4S4DDM2	A0A4S4ECG9
469	TEA014864.1	TEA027829.1	A0A4S4DRC9	A0A4S4ECG9
470	TEA034002.1	TEA027829.1	A0A4S4DRC9	A0A4S4ECG9
471	TEA007246.1	TEA027829.1	A0A4S4E1P2	A0A4S4ECG9
472	TEA018531.1	TEA027829.1	A0A4S4DZQ2	A0A4S4ECG9
473	TEA016161.1	TEA027829.1	A0A4S4D8D6	A0A4S4ECG9
474	TEA012735.1	TEA027829.1	A0A4S4EMS5	A0A4S4ECG9
475	TEA021135.1	TEA027829.1	A0A4S4EN98	A0A4S4ECG9
476	TEA005125.1	TEA027829.1	A0A4S4E1P2	A0A4S4ECG9
477	TEA014150.1	TEA027829.1	A0A4S4EZ59	A0A4S4ECG9
478	TEA034019.1	TEA027829.1	A0A4S4DLG5	A0A4S4ECG9
479	TEA015142.1	TEA027829.1	A0A4S4D060	A0A4S4ECG9
480	TEA022464.1	TEA027829.1	A0A4S4DYQ2	A0A4S4ECG9
481	TEA030958.1	TEA027829.1	A0A4S4EMH2	A0A4S4ECG9
482	TEA019029.1	TEA027829.1	A0A4S4D2T2	A0A4S4ECG9
483	TEA032005.1	TEA027829.1	A0A4S4ER69	A0A4S4ECG9
484	TEA023446.1	TEA032454.1	A0A4S4E269	A0A4S4EHQ5
485	TEA009788.1	TEA032454.1	A0A4S4E3N0	A0A4S4EHQ5
486	TEA029331.1	TEA032454.1	A0A4S4DEW5	A0A4S4EHQ5
487	TEA027829.1	TEA032454.1	A0A4S4ECG9	A0A4S4EHQ5
488	TEA023331.1	TEA032454.1	A0A4S4EH83	A0A4S4EHQ5
489	TEA014563.1	TEA032454.1	A0A4S4CXK2	A0A4S4EHQ5
490	TEA000708.1	TEA032454.1	A0A4S4EUD7	A0A4S4EHQ5
491	TEA031673.1	TEA032454.1	A0A4S4CYJ0	A0A4S4EHQ5
492	TEA034002.1	TEA032454.1	A0A4S4DRC9	A0A4S4EHQ5
493	TEA034045.1	TEA032454.1	A0A4S4F1T5	A0A4S4EHQ5
494	TEA013350.1	TEA032454.1	A0A4S4CY77	A0A4S4EHQ5
495	TEA000392.1	TEA032454.1	A0A4V3WQ16	A0A4S4EHQ5
496	TEA025404.1	TEA032454.1	A0A4V3WNV7	A0A4S4EHQ5
497	TEA034019.1	TEA032454.1	A0A4S4DLG5	A0A4S4EHQ5
498	TEA004714.1	TEA032454.1	A0A4V3WMM0	A0A4S4EHQ5
499	TEA032199.1	TEA032454.1	A0A4S4DI85	A0A4S4EHQ5
500	TEA014864.1	TEA032454.1	A0A4S4DRC9	A0A4S4EHQ5
501	TEA022274.1	TEA032454.1	A0A4S4DDI9	A0A4S4EHQ5
502	TEA033872.1	TEA032454.1	A0A4S4DUI7	A0A4S4EHQ5
503	TEA007246.1	TEA032454.1	A0A4S4E1P2	A0A4S4EHQ5
504	TEA034011.1	TEA032454.1	A0A4S4F1T5	A0A4S4EHQ5
505	TEA013353.1	TEA032454.1	A0A4S4D190	A0A4S4EHQ5
506	TEA000234.1	TEA032454.1	A0A4S4DED3	A0A4S4EHQ5
507	TEA023790.1	TEA032454.1	A0A4S4D3N2	A0A4S4EHQ5
508	TEA015142.1	TEA032454.1	A0A4S4D060	A0A4S4EHQ5
509	TEA016161.1	TEA032454.1	A0A4S4D8D6	A0A4S4EHQ5
510	TEA025906.1	TEA032454.1	A0A4S4E2V3	A0A4S4EHQ5
511	TEA034001.1	TEA032454.1	A0A4S4DRC9	A0A4S4EHQ5
512	TEA019680.1	TEA032454.1	A0A4S4EAN4	A0A4S4EHQ5
513	TEA033457.1	TEA032454.1	A0A4S4E1D6	A0A4S4EHQ5
514	TEA018260.1	TEA032454.1	A0A4S4DAB0	A0A4S4EHQ5
515	TEA032005.1	TEA032454.1	A0A4S4ER69	A0A4S4EHQ5
516	TEA028665.1	TEA032454.1	A0A4S4DDT9	A0A4S4EHQ5
517	TEA012442.1	TEA032454.1	A0A4S4DMJ3	A0A4S4EHQ5
518	TEA033193.1	TEA010889.1	A0A4S4D7U3	A0A4V3WMM3
519	TEA032454.1	TEA010889.1	A0A4S4EHQ5	A0A4V3WMM3
520	TEA010681.1	TEA010889.1	A0A4S4D631	A0A4V3WMM3
521	TEA020432.1	TEA010889.1	A0A4S4DET1	A0A4V3WMM3
522	TEA005521.1	TEA010889.1	A0A4V3WPG1	A0A4V3WMM3
523	TEA032874.1	TEA010889.1	A0A4S4DN69	A0A4V3WMM3
524	TEA026127.1	TEA010889.1	A0A4S4CWN9	A0A4V3WMM3
525	TEA009788.1	TEA010889.1	A0A4S4E3N0	A0A4V3WMM3
526	TEA014548.1	TEA010889.1	A0A4S4E674	A0A4V3WMM3
527	TEA013817.1	TEA010889.1	A0A4V3WK32	A0A4V3WMM3
528	TEA023446.1	TEA010889.1	A0A4S4E269	A0A4V3WMM3
529	TEA015153.1	TEA010889.1	A0A4S4D057	A0A4V3WMM3
530	TEA033872.1	TEA010889.1	A0A4S4DUI7	A0A4V3WMM3
531	TEA032005.1	TEA010889.1	A0A4S4ER69	A0A4V3WMM3
532	TEA012442.1	TEA010889.1	A0A4S4DMJ3	A0A4V3WMM3
533	TEA013902.1	TEA010889.1	A0A4S4DBZ9	A0A4V3WMM3
534	TEA013353.1	TEA010889.1	A0A4S4D190	A0A4V3WMM3
535	TEA005053.1	TEA010889.1	A0A4V3WKU9	A0A4V3WMM3
536	TEA030689.1	TEA010889.1	A0A4S4E0B5	A0A4V3WMM3
537	TEA031001.1	TEA010889.1	A0A4S4EXQ9	A0A4V3WMM3
538	TEA024582.1	TEA010889.1	A0A4S4DPN9	A0A4V3WMM3
539	TEA032199.1	TEA010889.1	A0A4S4DI85	A0A4V3WMM3
540	TEA006634.1	TEA010889.1	A0A4S4ECD8	A0A4V3WMM3
541	TEA033460.1	TEA010889.1	A0A4V3WMM3	A0A4V3WMM3
542	TEA024587.1	TEA000392.1	A0A4S4DNQ2	A0A4V3WQ16
543	TEA026450.1	TEA000392.1	A0A4S4DGP6	A0A4V3WQ16
544	TEA015142.1	TEA000392.1	A0A4S4D060	A0A4V3WQ16
545	TEA029331.1	TEA000392.1	A0A4S4DEW5	A0A4V3WQ16
546	TEA013902.1	TEA000392.1	A0A4S4DBZ9	A0A4V3WQ16
547	TEA027829.1	TEA000392.1	A0A4S4ECG9	A0A4V3WQ16
548	TEA003912.1	TEA000392.1	A0A4S4D0A5	A0A4V3WQ16
549	TEA025404.1	TEA000392.1	A0A4V3WNV7	A0A4V3WQ16
550	TEA022464.1	TEA000392.1	A0A4S4DYQ2	A0A4V3WQ16
551	TEA023331.1	TEA000392.1	A0A4S4EH83	A0A4V3WQ16
552	TEA003137.1	TEA000392.1	A0A4S4EEN9	A0A4V3WQ16
553	TEA016772.1	TEA000392.1	A0A4S4DRC9	A0A4V3WQ16
554	TEA010681.1	TEA000392.1	A0A4S4D631	A0A4V3WQ16
555	TEA003296.1	TEA000392.1	A0A4S4E3W5	A0A4V3WQ16
556	TEA006577.1	TEA000392.1	A0A4S4E6K4	A0A4V3WQ16
557	TEA000234.1	TEA000392.1	A0A4S4DED3	A0A4V3WQ16
558	TEA011869.1	TEA000392.1	A0A4S4D9P0	A0A4V3WQ16
559	TEA030958.1	TEA000392.1	A0A4S4EMH2	A0A4V3WQ16
560	TEA034011.1	TEA000392.1	A0A4S4F1T5	A0A4V3WQ16
561	TEA023025.1	TEA000392.1	A0A4S4EJX5	A0A4V3WQ16
562	TEA025906.1	TEA000392.1	A0A4S4E2V3	A0A4V3WQ16
563	TEA006711.1	TEA000392.1	A0A4S4DSS7	A0A4V3WQ16
564	TEA014056.1	TEA000392.1	A0A6G7GFR0	A0A4V3WQ16
565	TEA033515.1	TEA000392.1	A0A4S4EVH5	A0A4V3WQ16
566	TEA026009.1	TEA000392.1	A0A4S4E8H7	A0A4V3WQ16
567	TEA025404.1	TEA010147.1	A0A4V3WNV7	A0A4V3WQ95
568	TEA029144.1	TEA019040.1	A0A4S4EKA4	A0A4S4D9R0
569	TEA010187.1	TEA022769.1	A0A4S4DGD7	A0A4S4CWR2
570	TEA033716.1	TEA020350.1	A0A7J7GZS0	A0A4S4D4X9
571	TEA010681.1	TEA020350.1	A0A4S4D631	A0A4S4D4X9
572	TEA001905.1	TEA020350.1	A0A4S4DQ31	A0A4S4D4X9
573	TEA012289.1	TEA020350.1	A0A4S4DXV5	A0A4S4D4X9
574	TEA027370.1	TEA020350.1	A0A4S4D2A7	A0A4S4D4X9
575	TEA026448.1	TEA020350.1	A0A4S4EH51	A0A4S4D4X9
576	TEA025057.1	TEA025550.1	A0A4V3WQ30	A0A4S4DUL8
577	TEA032005.1	TEA001438.1	A0A4S4ER69	A0A4S4EBX2
578	TEA022464.1	TEA001438.1	A0A4S4DYQ2	A0A4S4EBX2
579	TEA034012.1	TEA001438.1	A0A4S4E2V3	A0A4S4EBX2
580	TEA028634.1	TEA001438.1	A0A4S4D727	A0A4S4EBX2
581	TEA000708.1	TEA001438.1	A0A4S4EUD7	A0A4S4EBX2
582	TEA002782.1	TEA001438.1	A0A4S4D2Z8	A0A4S4EBX2
583	TEA022463.1	TEA001438.1	A0A4S4DY11	A0A4S4EBX2
