# Supplementary material for: Chromosome-scale genome assembly of Camellia sinensis combined with multi-omics provides insights into its responses to infestation with green leafhoppers
Source: Front Plant Sci. 2022 Sep 23;13:1004387. doi: 10.3389/fpls.2022.1004387 (PMC9539759; doi:10.3389/fpls.2022.1004387)
Supplement: Supplementary file 5 [file Table_6.XLSX]

## Sheet: Sheet1
A0A4S4EQ30	A0A4S4E967
A0A4S4DQQ4	A0A4S4E967
A0A4V6RYL2	A0A4S4DNL6
A0A4S4F0Z6	A0A4S4DNL6
A0A4S4DXP8	A0A4S4E4C5
A0A4S4D9C0	A0A4S4E4C5
A0A4V6RYR4	A0A4S4DYU8
A0A4V3WR69	A0A4S4DYU8
A0A4S4CYI8	A0A4S4DYU8
A0A4S4EPD1	A0A4S4F0Q3
A0A4S4E5P3	A0A4S4F0Q3
A0A4S4D3J6	A0A4S4F0Q3
A0A4S4D6A2	A0A4V3WNP8
A0A4V3WKW2	A0A4S4EA26
A0A4S4EZF7	A0A4S4EA26
A0A4S4E9C5	A0A4S4EA26
A0A4S4DZ39	A0A4S4EA26
A0A4S4DJ29	A0A4S4EA26
A0A4S4EGM7	A0A4S4DT35
A0A4S4EEU0	A0A4S4DT35
A0A4S4ED37	A0A4S4DT35
A0A4S4D3R1	A0A4S4DT35
A0A4V3WM50	A0A4V3WPJ7
A0A4S4EKG2	A0A4V3WPJ7
A0A4S4E3F7	A0A4V3WPJ7
A0A4S4DPE9	A0A4V3WPJ7
A0A4S4D790	A0A4V3WPJ7
A0A4S4E6J4	A0A4S4E988
A0A4S4E4U8	A0A4S4E988
A0A4S4DZU5	A0A4S4E988
A0A4S4DY13	A0A4S4E988
A0A4S4DWB4	A0A4S4E988
A0A4S4DBZ0	A0A4S4E988
A0A4S4D455	A0A4V3WNH3
A0A4S4D455	A0A4S4F2B4
A0A4S4D455	A0A4S4EWU8
A0A4S4D455	A0A4S4ESN1
A0A4S4D455	A0A4S4EQ78
A0A4S4D455	A0A4S4ENA1
A0A4S4D455	A0A4S4EDN6
A0A4S4EIS6	A0A4S4DUQ4
A0A4S4E722	A0A4S4DUQ4
A0A4S4E616	A0A4S4DUQ4
A0A4S4E207	A0A4S4DUQ4
A0A4S4D7R0	A0A4S4DUQ4
A0A4S4D284	A0A4S4DUQ4
A0A4S4CW75	A0A4S4DUQ4
A0A4S4EX01	A0A4S4ED09
A0A4V3WKV4	A0A4S4EA04
A0A4S4EX68	A0A4S4EA04
A0A4S4EME1	A0A4S4EA04
A0A4S4E9F1	A0A4S4EA04
A0A4S4E5E3	A0A4S4EA04
A0A4S4DC04	A0A4S4EA04
A0A4S4EA04	A0A4V3WKV4
A0A4S4EA04	A0A4S4EX68
A0A4S4EA04	A0A4S4EME1
A0A4S4EA04	A0A4S4E9F1
A0A4S4EA04	A0A4S4E5E3
A0A4S4EA04	A0A4S4DC04
A0A4S4EA04	A0A4S4D678
A0A4S4D678	A0A4S4EA04
A0A4S4E0L4	A0A4S4E3N0
A0A4V3WQ97	A0A4S4DY67
A0A4V3WNP8	A0A4S4DY67
A0A4S4ED09	A0A4S4F535
A0A4S4DY67	A0A4S4F535
A0A4S4F249	A0A4S4ED09
A0A4S4F249	A0A4S4DY67
A0A4S4ED09	A0A4S4F0P2
A0A4S4F0P2	A0A4S4DY67
A0A4S4EXG1	A0A4S4DY67
A0A4S4DY67	A0A4S4EU90
A0A4S4EJB6	A0A4S4ED09
A0A4S4EJB6	A0A4S4DY67
A0A4S4EJA8	A0A4S4ED09
A0A4S4EJA8	A0A4S4DY67
A0A4S4DXV5	A0A4S4ED09
A0A4S4DXV5	A0A4S4DY67
A0A4S4DVW5	A0A4S4DY67
A0A4S4DU35	A0A4S4DY67
A0A4S4DQ31	A0A4S4DY67
A0A4S4DBX2	A0A4S4ED09
A0A4S4DBX2	A0A4S4DY67
A0A4S4D2A7	A0A4S4ED09
A0A4S4D2A7	A0A4S4DY67
A0A4S4EXT9	A0A4S4EI95
A0A4S4EXH3	A0A4S4EI95
A0A4S4EI95	A0A4S4EXH1
A0A4S4EVR7	A0A4S4EI95
A0A4S4EI95	A0A4S4EVE6
A0A4S4EHU7	A0A4S4EI95
A0A4S4EEG8	A0A4S4EI95
A0A4S4ED09	A0A4S4EI95
A0A4S4E9Z6	A0A4S4EI95
A0A4S4E6A9	A0A4S4EI95
A0A4S4E112	A0A4S4EI95
A0A4S4DY67	A0A4V3WNP8
A0A4S4DY67	A0A4S4EY69
A0A4S4DY67	A0A4S4EI95
A0A4S4DY10	A0A4S4EI95
A0A4S4DXK7	A0A4V3WNP8
A0A4S4DXK7	A0A4S4EI95
A0A4S4DSH9	A0A4S4EI95
A0A4S4DKT8	A0A4S4EI95
A0A4S4DFM1	A0A4S4EI95
A0A4S4DAC4	A0A4S4EI95
A0A4S4D947	A0A4S4EI95
A0A4S4EI95	A0A4S4ED09
A0A4S4EI95	A0A4S4DY67
A0A4S4EI95	A0A4S4EVE6
A0A4S4D1D5	A0A4S4EI95
A0A4S4D6Z6	A0A4S4D6M0
A0A4S4D6Z6	A0A4S4CY77
A0A4V6RY29	A0A4S4D4N7
A0A4V3WQU2	A0A4S4D4N7
A0A4S4EAJ2	A0A4S4D4N7
A0A4S4EAH5	A0A4S4D4N7
A0A4S4EAB1	A0A4S4D4N7
A0A4S4DR69	A0A4S4D4N7
A0A4S4D8X4	A0A4S4D4N7
A0A4S4D634	A0A4S4D4N7
A0A4S4D624	A0A4S4D4N7
A0A4S4D5N4	A0A4S4D4N7
A0A4S4D4Y6	A0A4S4D4N7
A0A4S4D4R4	A0A4S4D4N7
A0A4S4D4H8	A0A4S4D4N7
A0A4S4D383	A0A4S4D4N7
A0A4S4D364	A0A4S4D4N7
A0A4S4D355	A0A4S4D4N7
A0A4S4D353	A0A4S4D4N7
A0A4S4D4N7	A0A4S4EKR6
A0A4V3WR40	A0A4S4D0Z1
A0A4V3WMW8	A0A4S4D0Z1
A0A4V3WKI6	A0A4S4D0Z1
A0A4V3WK71	A0A4S4D0Z1
A0A4S4F061	A0A4S4D0Z1
A0A4S4EVD8	A0A4S4D0Z1
A0A4S4EMK1	A0A4S4D0Z1
A0A4S4EM72	A0A4S4D0Z1
A0A4S4EM37	A0A4S4D0Z1
A0A4S4EK34	A0A4S4DI86
A0A4S4EK34	A0A4S4D0Z1
A0A4S4EI36	A0A4S4D0Z1
A0A4S4EBV3	A0A4S4D0Z1
A0A4S4E7P4	A0A4S4D0Z1
A0A4S4E7L2	A0A4S4D0Z1
A0A4S4E641	A0A4S4D0Z1
A0A4S4E1V3	A0A4S4D0Z1
A0A4S4E1K2	A0A4S4D0Z1
A0A4S4E1D9	A0A4S4D0Z1
A0A4S4E0E2	A0A4S4D0Z1
A0A4S4DXZ0	A0A4S4D0Z1
A0A4S4DWQ0	A0A4V3WPJ7
A0A4S4DWQ0	A0A4S4D0Z1
A0A4S4DVR5	A0A4S4D0Z1
A0A4S4DU08	A0A4S4D0Z1
A0A4S4DRB5	A0A4S4D0Z1
A0A4S4DQW1	A0A4S4DI86
A0A4S4DQW1	A0A4S4D0Z1
A0A4S4DHS2	A0A4S4D0Z1
A0A4S4DDD8	A0A4S4D0Z1
A0A4S4DD01	A0A4S4DI86
A0A4S4DD01	A0A4S4D0Z1
A0A4S4D8B7	A0A4S4D0Z1
A0A4S4D3P8	A0A4S4D0Z1
A0A4S4D0Q7	A0A4S4D0Z1
A0A4S4CZ56	A0A4S4D0Z1
A0A4S4CXX6	A0A4S4D0Z1
A0A4S4D0Z1	A0A4S4EQK7
A0A4S4D0Z1	A0A4S4EHL5
A0A4S4D0Z1	A0A4S4DA60
A0A4S4CXT1	A0A4S4D0Z1
A0A4V3WQ31	A0A4S4EN55
A0A4V3WM48	A0A4S4EN55
A0A4V3WJH0	A0A4S4EN55
A0A4S4EZV9	A0A4S4EN55
A0A4S4EXP7	A0A4S4EN55
A0A4S4EWG7	A0A4S4EN55
A0A4S4EV63	A0A4S4EN55
A0A4S4EPH8	A0A4S4EN55
A0A4S4EDV2	A0A4S4EN55
A0A4S4E3M3	A0A4S4D0Z6
A0A4S4E3M3	A0A4S4D6Z6
A0A4S4E3M3	A0A4S4EN55
A0A4S4E3I4	A0A4S4D0Z6
A0A4S4E3I4	A0A4S4D6Z6
A0A4S4E3I4	A0A4S4EN55
A0A4S4E269	A0A4S4EN55
A0A4S4E1X1	A0A4S4D0Z6
A0A4S4E1X1	A0A4S4D6Z6
A0A4S4E1X1	A0A4S4EN55
A0A4S4E1W7	A0A4S4D0Z6
A0A4S4E1W7	A0A4S4D6Z6
A0A4S4E1W7	A0A4S4EN55
A0A4S4DSF4	A0A4S4D0Z6
A0A4S4DSF4	A0A4S4D6Z6
A0A4S4DSF4	A0A4S4EN55
A0A4S4DIK0	A0A4S4EN55
A0A4S4D3P7	A0A4S4EN55
A0A4S4D0G5	A0A4S4EN55
A0A4S4D060	A0A4S4EN55
A0A4S4D057	A0A4S4EN55
A0A4S4CZC9	A0A4S4EN55
A0A4S4E216	A0A4V6RYN1
A0A4V3WQS3	A0A4S4E216
A0A4V3WJU2	A0A4S4E216
A0A4S4F2H6	A0A4S4E216
A0A4S4E216	A0A4S4F1C7
A0A4S4F124	A0A4S4E216
A0A4S4F0P6	A0A4S4E216
A0A4S4EZG3	A0A4S4E216
A0A4S4EZ11	A0A4S4E216
A0A4S4EYN1	A0A4S4E216
A0A4S4EXN0	A0A4S4E216
A0A4S4EVN7	A0A4S4E216
A0A4S4EUN4	A0A4S4E216
A0A4S4EN12	A0A4S4E216
A0A4S4EMC6	A0A4S4E216
A0A4S4EM45	A0A4S4E216
A0A4S4ELI7	A0A4S4E216
A0A4S4EJX1	A0A4S4E216
A0A4S4EFX1	A0A4S4E216
A0A4S4EF30	A0A4S4E216
A0A4S4ED28	A0A4S4E216
A0A4S4EBM5	A0A4S4E216
A0A4S4EAC1	A0A4S4E216
A0A4S4E216	A0A4S4E728
A0A4S4E627	A0A4S4E216
A0A4S4DVS6	A0A4S4E216
A0A4S4DU30	A0A4S4E216
A0A4S4DTF9	A0A4S4E216
A0A4S4DT89	A0A4S4E216
A0A4S4DT25	A0A4S4E216
A0A4S4DQ52	A0A4S4E216
A0A4S4DDJ4	A0A4S4E216
A0A4S4DD65	A0A4S4E216
A0A4S4DD59	A0A4S4E216
A0A4S4DAL3	A0A4S4E216
A0A4S4D6U7	A0A4S4E216
A0A4S4D690	A0A4S4E216
A0A4S4D3J2	A0A4S4E216
A0A4S4E216	A0A4S4ES74
A0A4S4E216	A0A4S4E6M2
A0A4S4E216	A0A4S4E677
A0A4S4CZR9	A0A4S4E216
A0A4V3WR62	A0A4V3WMM3
A0A4V3WNV5	A0A4V3WMM3
A0A4S4F418	A0A4V3WMM3
A0A4S4F2J5	A0A4V3WMM3
A0A4S4F1U8	A0A4V3WMM3
A0A4S4EZQ6	A0A4V3WMM3
A0A4S4EP80	A0A4V3WMM3
A0A4S4EI26	A0A4V3WMM3
A0A4S4EEF4	A0A4V3WMM3
A0A4S4EB76	A0A4V3WMM3
A0A4S4E765	A0A4V3WMM3
A0A4S4E546	A0A4V3WMM3
A0A4S4DSH0	A0A4V3WMM3
A0A4S4DRQ1	A0A4V3WMM3
A0A4S4DBQ5	A0A4V3WMM3
A0A4S4D7M3	A0A4V3WMM3
A0A4S4D7G4	A0A4V3WMM3
A0A4S4D2B1	A0A4V3WMM3
A0A4S4D190	A0A4S4D0Z6
A0A4S4D190	A0A4S4D6Z6
A0A4S4D190	A0A4S4EN55
A0A4S4D190	A0A4V3WMM3
A0A4S4CZC0	A0A4V3WMM3
A0A4S4CYS4	A0A4S4D0Z6
A0A4S4CYS4	A0A4S4D6Z6
A0A4S4CYS4	A0A4S4EN55
A0A4S4CYS4	A0A4V3WMM3
A0A4S4CYP3	A0A4S4D0Z6
A0A4S4CYP3	A0A4S4D6Z6
A0A4S4CYP3	A0A4S4EN55
A0A4S4CYP3	A0A4V3WMM3
A0A4S4CY77	A0A4S4D0Z6
A0A4S4CY77	A0A4S4EN55
A0A4S4CY77	A0A4V3WMM3
A0A4S4CXK2	A0A4S4D0Z6
A0A4S4CXK2	A0A4S4D6Z6
A0A4S4CXK2	A0A4S4EN55
A0A4S4CXK2	A0A4V3WMM3
A0A4S4CXI1	A0A4S4D0Z6
A0A4S4CXI1	A0A4S4D6Z6
A0A4S4CXI1	A0A4S4EN55
A0A4S4CXI1	A0A4V3WMM3
A0A4V6RYG5	A0A4S4DFA1
A0A4V3WQ91	A0A4S4DFA1
A0A4V3WMN4	A0A4S4DFA1
A0A4V3WLK6	A0A4S4DFA1
A0A4S4F373	A0A4S4DFA1
A0A4S4F2V2	A0A4S4DFA1
A0A4S4F227	A0A4S4DFA1
A0A4S4F0A5	A0A4S4DFA1
A0A4S4F059	A0A4S4DFA1
A0A4S4EYX6	A0A4S4DFA1
A0A4S4EUZ1	A0A4S4DFA1
A0A4S4EU74	A0A4S4DFA1
A0A4S4EQV7	A0A4S4DFA1
A0A4S4EMT4	A0A4S4DFA1
A0A4S4ELH3	A0A4S4DFA1
A0A4S4EJV8	A0A4S4DFA1
A0A4S4EJM0	A0A4S4DFA1
A0A4S4EJF1	A0A4S4DFA1
A0A4S4EIG0	A0A4S4DFA1
A0A4S4EGL6	A0A4S4DFA1
A0A4S4EEW8	A0A4S4DFA1
A0A4S4EEW7	A0A4S4DFA1
A0A4S4EBZ4	A0A4S4DFA1
A0A4S4EA14	A0A4S4DFA1
A0A4S4E7E9	A0A4S4DFA1
A0A4S4E5A8	A0A4S4DFA1
A0A4S4E4F2	A0A4S4DFA1
A0A4S4E419	A0A4S4DFA1
A0A4S4E3K3	A0A4S4DFA1
A0A4S4E3J2	A0A4S4DFA1
A0A4S4E3D3	A0A4S4DFA1
A0A4S4E291	A0A4S4DFA1
A0A4S4E109	A0A4S4DFA1
A0A4S4DXW2	A0A4S4DFA1
A0A4S4DVZ4	A0A4S4DFA1
A0A4S4DTY4	A0A4S4DFA1
A0A4S4DSV8	A0A4S4DFA1
A0A4S4DQ56	A0A4S4DFA1
A0A4S4DPW2	A0A4S4DFA1
A0A4S4DP66	A0A4S4DFA1
A0A4S4DMM2	A0A4S4DFA1
A0A4S4DMJ9	A0A4S4DFA1
A0A4S4DMA7	A0A4S4DFA1
A0A4S4DKA1	A0A4S4DFA1
A0A4S4DJY1	A0A4S4DFA1
A0A4S4DJJ1	A0A4S4DFA1
A0A4S4DJ89	A0A4S4DFA1
A0A4S4DE70	A0A4S4DFA1
A0A4S4DD56	A0A4S4DFA1
A0A4S4DBK8	A0A4S4DFA1
A0A4S4D895	A0A4S4DFA1
A0A4S4D867	A0A4S4DFA1
A0A4S4D6A0	A0A4S4DFA1
A0A4S4D289	A0A4S4DFA1
A0A4S4D144	A0A4S4DFA1
A0A4S4CZ77	A0A4S4DFA1
A0A4V3WQ48	A0A4S4E0L4
A0A4V3WQ48	A0A4S4DKA0
A0A4V3WQ48	A0A4V3WQ95
A0A4V3WQ48	A0A4S4D0Z6
A0A4V3WQ48	A0A4S4D6Z6
A0A4V3WQ48	A0A4S4EN55
A0A4V3WQ48	A0A4V3WMM3
A0A4V3WQ48	A0A4S4EHQ5
A0A4V3WPH9	A0A4S4E0L4
A0A4V3WPH9	A0A4S4DKA0
A0A4V3WPH9	A0A4V3WQ95
A0A4V3WPH9	A0A4S4D0Z6
A0A4V3WPH9	A0A4S4D6Z6
A0A4V3WPH9	A0A4S4EN55
A0A4V3WPH9	A0A4V3WMM3
A0A4V3WPH9	A0A4S4EHQ5
A0A4S4E0L4	A0A4V3WNV7
A0A4S4DKA0	A0A4V3WNV7
A0A4V3WNV7	A0A4V3WQ95
A0A4V3WNV7	A0A4S4D0Z6
A0A4V3WNV7	A0A4S4D6Z6
A0A4V3WNV7	A0A4S4EN55
A0A4V3WMM3	A0A4V3WNV7
A0A4V3WNV7	A0A4S4EHQ5
A0A4S4EXQ9	A0A4S4E0L4
A0A4S4EXQ9	A0A4S4DKA0
A0A4S4EXQ9	A0A4V3WQ95
A0A4S4EXQ9	A0A4S4D0Z6
A0A4S4EXQ9	A0A4S4D6Z6
A0A4S4EXQ9	A0A4S4EN55
A0A4S4EXQ9	A0A4V3WMM3
A0A4S4EXQ9	A0A4S4EHQ5
A0A4S4E9S4	A0A4V3WMM3
A0A4S4E9S4	A0A4S4EHQ5
A0A4S4E6H9	A0A4S4EHQ5
A0A4S4E6F2	A0A4S4E0L4
A0A4S4E6F2	A0A4S4DKA0
A0A4S4E6F2	A0A4V3WQ95
A0A4S4E6F2	A0A4S4D0Z6
A0A4S4E6F2	A0A4S4D6Z6
A0A4S4E6F2	A0A4S4EN55
A0A4S4E6F2	A0A4V3WMM3
A0A4S4E6F2	A0A4S4EHQ5
A0A4S4DSS7	A0A4S4E0L4
A0A4S4DKA0	A0A4S4DSS7
A0A4S4DSS7	A0A4V3WQ95
A0A4S4DSS7	A0A4S4D0Z6
A0A4S4DSS7	A0A4S4D6Z6
A0A4S4DSS7	A0A4S4EN55
A0A4S4DSS7	A0A4V3WMM3
A0A4S4DSS7	A0A4S4EHQ5
A0A4S4DNK7	A0A4S4E0L4
A0A4S4DNK7	A0A4S4DKA0
A0A4S4DNK7	A0A4V3WQ95
A0A4S4DNK7	A0A4S4D0Z6
A0A4S4DNK7	A0A4S4D6Z6
A0A4S4DNK7	A0A4S4EN55
A0A4S4DNK7	A0A4V3WMM3
A0A4S4DNK7	A0A4S4EHQ5
A0A4S4DET1	A0A4S4E0L4
A0A4S4DET1	A0A4S4DKA0
A0A4S4DET1	A0A4V3WQ95
A0A4S4DET1	A0A4S4D0Z6
A0A4S4DET1	A0A4S4D6Z6
A0A4S4DET1	A0A4S4EN55
A0A4S4DET1	A0A4V3WMM3
A0A4S4DET1	A0A4S4EHQ5
A0A4S4DED3	A0A4S4E0L4
A0A4S4DED3	A0A4S4DKA0
A0A4S4DED3	A0A4V3WQ95
A0A4S4D0Z6	A0A4S4DED3
A0A4S4DED3	A0A4S4D6Z6
A0A4S4DED3	A0A4S4EN55
A0A4S4DED3	A0A4V3WMM3
A0A4S4DED3	A0A4S4EHQ5
A0A4S4D631	A0A4V3WMM3
A0A4S4D631	A0A4S4EHQ5
A0A4V3WPE8	A0A4V3WQ16
A0A4V3WMV9	A0A4V3WQ16
A0A4V3WMM2	A0A4V3WQ16
A0A4S4F135	A0A4V3WQ16
A0A4S4EW95	A0A4V3WQ16
A0A4S4EW41	A0A4V3WQ16
A0A4S4EVN6	A0A4V3WQ16
A0A4S4EPA9	A0A4V3WQ16
A0A4S4EL87	A0A4V3WMM3
A0A4S4EHQ5	A0A4S4EL87
A0A4S4EL87	A0A4V3WQ16
A0A4S4EIQ3	A0A4V3WQ16
A0A4S4EHU3	A0A4V3WQ16
A0A4S4EEM4	A0A4V3WQ16
A0A4S4ED32	A0A4V3WQ16
A0A4S4EA08	A0A4V3WMM3
A0A4S4EA08	A0A4S4EHQ5
A0A4S4EA08	A0A4V3WQ16
A0A4S4E7W3	A0A4V3WQ16
A0A4S4E6K4	A0A4V3WMM3
A0A4S4E6K4	A0A4S4EHQ5
A0A4S4E6K4	A0A4V3WQ16
A0A4S4E4V2	A0A4V3WQ16
A0A4S4E3W5	A0A4V3WQ16
A0A4S4E2V3	A0A4V3WMM3
A0A4S4E2V3	A0A4S4EHQ5
A0A4S4E2V3	A0A4V3WQ16
A0A4S4E1Y1	A0A4V3WQ16
A0A4S4E0F8	A0A4V3WQ16
A0A4S4DWL9	A0A4V3WQ16
A0A4S4DU61	A0A4V3WQ16
A0A4S4DSQ2	A0A4V3WQ16
A0A4S4DRR2	A0A4V3WQ16
A0A4S4DG57	A0A4V3WQ16
A0A4S4DDI9	A0A4V3WMM3
A0A4S4DDI9	A0A4S4EHQ5
A0A4S4DDI9	A0A4V3WQ16
A0A4S4D472	A0A4V3WMM3
A0A4S4D472	A0A4S4EHQ5
A0A4S4D472	A0A4V3WQ16
A0A4S4D3B7	A0A4V3WMM3
A0A4S4D3B7	A0A4S4EHQ5
A0A4S4D3B7	A0A4V3WQ16
A0A4S4D3A0	A0A4V3WQ16
A0A4V3WQ16	A0A4S4EHQ5
A0A4S4ECG9	A0A4V3WQ16
A0A4V3WNJ3	A0A4V3WMM3
A0A4V3WNJ3	A0A4S4ECG9
A0A4S4EHQ5	A0A4V3WMM3
A0A4V3WMM3	A0A4S4ECG9
A0A4V3WM86	A0A4S4EHQ5
A0A4V3WM86	A0A4S4ECG9
A0A4S4F316	A0A4V3WQ16
A0A4S4ECG9	A0A4S4F316
A0A4S4F2I2	A0A4S4ECG9
A0A4S4F1T5	A0A4V3WQ16
A0A4S4ECG9	A0A4S4F1T5
A0A4S4F0M6	A0A4S4ECG9
A0A4S4EZB3	A0A4S4EHQ5
A0A4S4EZB3	A0A4V3WQ16
A0A4S4EZB3	A0A4S4ECG9
A0A4S4EHQ5	A0A4S4EZ59
A0A4S4EZ59	A0A4V3WQ16
A0A4S4EZ59	A0A4S4ECG9
A0A4S4EYC5	A0A4V3WMM3
A0A4S4EYC5	A0A4S4ECG9
A0A4S4EYA8	A0A4S4ECG9
A0A4S4EV17	A0A4S4EHQ5
A0A4S4EV17	A0A4V3WQ16
A0A4S4EV17	A0A4S4ECG9
A0A4S4EV00	A0A4S4EHQ5
A0A4S4EV00	A0A4V3WQ16
A0A4S4EV00	A0A4S4ECG9
A0A4S4ER69	A0A4S4E0L4
A0A4S4ER69	A0A4S4DKA0
A0A4S4ER69	A0A4V3WQ95
A0A4S4ER69	A0A4S4D0Z6
A0A4S4ER69	A0A4S4D6Z6
A0A4S4ER69	A0A4S4EN55
A0A4S4ER69	A0A4V3WMM3
A0A4S4ER69	A0A4S4EHQ5
A0A4S4ER69	A0A4S4ECG9
A0A4S4ER34	A0A4S4ECG9
A0A4S4EQR7	A0A4S4EHQ5
A0A4S4EQR7	A0A4V3WQ16
A0A4S4EQR7	A0A4S4ECG9
A0A4S4EP94	A0A4S4ECG9
A0A4S4EP74	A0A4S4EHQ5
A0A4S4EP74	A0A4V3WQ16
A0A4S4EP74	A0A4S4ECG9
A0A4S4ENV7	A0A4S4ECG9
A0A4S4EHQ5	A0A4S4ENV6
A0A4S4ECG9	A0A4S4ENV6
A0A4S4EHQ5	A0A4S4EN98
A0A4S4EN98	A0A4V3WQ16
A0A4S4EN98	A0A4S4ECG9
A0A4S4EHQ5	A0A4S4EMS5
A0A4S4EMS5	A0A4S4ECG9
A0A4S4EHQ5	A0A4S4EMH2
A0A4S4EMH2	A0A4S4ECG9
A0A4S4ELX3	A0A4S4EHQ5
A0A4S4ELX3	A0A4V3WQ16
A0A4S4ELX3	A0A4S4ECG9
A0A4S4EHQ5	A0A4V3WMM3
A0A4S4EHQ5	A0A4S4EIQ3
A0A4S4EHQ5	A0A4V3WQ16
A0A4S4ECG9	A0A4S4EHQ5
A0A4S4EHF1	A0A4V3WQ16
A0A4S4EHF1	A0A4S4ECG9
A0A4S4EH83	A0A4V3WQ16
A0A4S4ECG9	A0A4S4EH83
A0A4S4EGX0	A0A4S4EHQ5
A0A4S4EGX0	A0A4V3WQ16
A0A4S4EGX0	A0A4S4ECG9
A0A4S4EG72	A0A4V3WQ16
A0A4S4EG72	A0A4S4ECG9
A0A4S4ECG9	A0A4S4EEN9
A0A4S4EC02	A0A4S4EHQ5
A0A4S4EC02	A0A4V3WQ16
A0A4S4EC02	A0A4S4ECG9
A0A4S4EBF1	A0A4S4ECG9
A0A4S4E7M4	A0A4S4EHQ5
A0A4S4E7M4	A0A4V3WQ16
A0A4S4E7M4	A0A4S4ECG9
A0A4S4E607	A0A4S4EHQ5
A0A4S4E607	A0A4V3WQ16
A0A4S4E607	A0A4S4ECG9
A0A4S4E5K0	A0A4S4E0L4
A0A4S4E5K0	A0A4S4DKA0
A0A4S4E5K0	A0A4V3WQ95
A0A4S4E5K0	A0A4S4D0Z6
A0A4S4E5K0	A0A4S4D6Z6
A0A4S4E5K0	A0A4S4EN55
A0A4S4E5K0	A0A4V3WMM3
A0A4S4E5K0	A0A4S4EHQ5
A0A4S4E5K0	A0A4S4ECG9
A0A4S4E440	A0A4S4EHQ5
A0A4S4E440	A0A4V3WQ16
A0A4S4E440	A0A4S4ECG9
A0A4S4E3X8	A0A4S4EN55
A0A4S4E3X8	A0A4S4EHQ5
A0A4S4E3X8	A0A4S4ECG9
A0A4S4E3N0	A0A4S4DKA0
A0A4S4E3N0	A0A4V3WQ95
A0A4S4E3N0	A0A4S4D0Z6
A0A4S4E3N0	A0A4S4D6Z6
A0A4S4E3N0	A0A4S4EN55
A0A4S4E3N0	A0A4S4EHQ5
A0A4S4E3N0	A0A4S4ECG9
A0A4S4E1S0	A0A4S4ECG9
A0A4S4E1P2	A0A4S4ECG9
A0A4S4E1D6	A0A4S4EHQ5
A0A4S4E1D6	A0A4S4ECG9
A0A4S4DYS5	A0A4S4ECG9
A0A4S4DYQ2	A0A4V3WMM3
A0A4S4DYQ2	A0A4V3WQ16
A0A4S4DYQ2	A0A4S4ECG9
A0A4S4DY11	A0A4V3WMM3
A0A4S4DY11	A0A4V3WQ16
A0A4S4DY11	A0A4S4ECG9
A0A4S4DX78	A0A4V3WMM3
A0A4S4DX78	A0A4V3WQ16
A0A4S4DX78	A0A4S4ECG9
A0A4S4DWH1	A0A4S4EHQ5
A0A4S4DWH1	A0A4S4ECG9
A0A4S4DWF4	A0A4S4EHQ5
A0A4S4DWF4	A0A4S4ECG9
A0A4S4DU20	A0A4S4EHQ5
A0A4S4DU20	A0A4V3WQ16
A0A4S4DU20	A0A4S4ECG9
A0A4S4DTM8	A0A4S4ECG9
A0A4S4DRC9	A0A4S4EHQ5
A0A4S4DRC9	A0A4S4ECG9
A0A4S4DNQ2	A0A4S4ECG9
A0A4S4DNL3	A0A4S4EHQ5
A0A4S4DNL3	A0A4V3WQ16
A0A4S4DNL3	A0A4S4ECG9
A0A4S4DLG5	A0A4V3WQ16
A0A4S4DLG5	A0A4S4ECG9
A0A4S4DIQ7	A0A4S4ECG9
A0A4S4DGY7	A0A4S4EHQ5
A0A4S4DGY7	A0A4V3WQ16
A0A4S4DGY7	A0A4S4ECG9
A0A4S4DFZ2	A0A4S4EHQ5
A0A4S4DFZ2	A0A4V3WQ16
A0A4S4DFZ2	A0A4S4ECG9
A0A4S4DFH8	A0A4S4ECG9
A0A4S4DEW5	A0A4S4ECG9
A0A4S4DEG6	A0A4S4ECG9
A0A4S4DCA4	A0A4S4E0L4
A0A4S4DCA4	A0A4S4DKA0
A0A4S4DCA4	A0A4V3WQ95
A0A4S4DCA4	A0A4S4D0Z6
A0A4S4DCA4	A0A4S4D6Z6
A0A4S4DCA4	A0A4S4EN55
A0A4S4DCA4	A0A4V3WMM3
A0A4S4DCA4	A0A4S4EHQ5
A0A4S4DCA4	A0A4S4ECG9
A0A4S4DAD0	A0A4S4E0L4
A0A4S4DAD0	A0A4S4DKA0
A0A4S4DAD0	A0A4V3WQ95
A0A4S4DAD0	A0A4S4D0Z6
A0A4S4DAD0	A0A4S4D6Z6
A0A4S4DAD0	A0A4S4EN55
A0A4S4DAD0	A0A4V3WMM3
A0A4S4DAD0	A0A4S4EHQ5
A0A4S4DAD0	A0A4S4ECG9
A0A4S4D5X5	A0A4S4EHQ5
A0A4S4D5X5	A0A4V3WQ16
A0A4S4D5X5	A0A4S4ECG9
A0A4S4D5F4	A0A4S4EHQ5
A0A4S4D5F4	A0A4V3WQ16
A0A4S4D5F4	A0A4S4ECG9
A0A4S4D3L1	A0A4S4EHQ5
A0A4S4D3L1	A0A4V3WQ16
A0A4S4D3L1	A0A4S4ECG9
A0A4S4D2Z8	A0A4S4ECG9
A0A4S4ECG9	A0A4V3WMM3
A0A4S4ECG9	A0A4S4EHQ5
A0A4S4ECG9	A0A4V3WQ16
A0A4S4CZK0	A0A4S4EHQ5
A0A4S4CZK0	A0A4S4ECG9
A0A4V6RY65	A0A4V3WP28
A0A4V3WR84	A0A4V3WP28
A0A4V3WPW0	A0A4V3WP28
A0A4V3WP68	A0A4V3WP28
A0A4V3WMJ8	A0A4V3WP28
A0A4V3WMC6	A0A4V3WP28
A0A4V3WMB7	A0A4V3WP28
A0A4V3WLY3	A0A4V3WP28
A0A4V3WLL1	A0A4V3WP28
A0A4V3WKZ4	A0A4V3WP28
A0A4V3WJG0	A0A4V3WP28
A0A4V3WJ65	A0A4V3WP28
A0A4S4F569	A0A4V3WP28
A0A4S4F2K3	A0A4V3WP28
A0A4S4F1Z9	A0A4V3WP28
A0A4S4F1R5	A0A4V3WP28
A0A4S4F156	A0A4V3WP28
A0A4S4F0U1	A0A4V3WP28
A0A4S4EYY1	A0A4V3WP28
A0A4S4EXR4	A0A4V3WP28
A0A4S4EXN9	A0A4V3WP28
A0A4S4EWT1	A0A4V3WP28
A0A4S4EWG3	A0A4V3WP28
A0A4S4EVT0	A0A4V3WP28
A0A4S4EUV8	A0A4V3WP28
A0A4S4ESI9	A0A4V3WP28
A0A4S4ERX5	A0A4V3WP28
A0A4S4ERR7	A0A4V3WP28
A0A4S4ERD4	A0A4V3WP28
A0A4S4ER52	A0A4V3WP28
A0A4S4EQX7	A0A4V3WP28
A0A4S4EQV8	A0A4V3WP28
A0A4S4EQ77	A0A4V3WP28
A0A4S4EPM3	A0A4V3WP28
A0A4S4EPG5	A0A4V3WP28
A0A4S4ENK5	A0A4V3WP28
A0A4S4EM76	A0A4V3WP28
A0A4S4EM05	A0A4V3WP28
A0A4S4EKM3	A0A4V3WP28
A0A4S4EJU4	A0A4V3WP28
A0A4S4EI39	A0A4V3WP28
A0A4S4EFE9	A0A4V3WP28
A0A4S4EFA7	A0A4S4D0Z1
A0A4S4EFA7	A0A4V3WP28
A0A4S4EF82	A0A4V3WP28
A0A4S4E9J4	A0A4V3WP28
A0A4S4E8R3	A0A4V3WP28
A0A4S4E8Q2	A0A4V3WP28
A0A4S4E897	A0A4V3WP28
A0A4S4E844	A0A4V3WP28
A0A4S4E838	A0A4V3WP28
A0A4S4E7R2	A0A4V3WP28
A0A4S4E495	A0A4V3WP28
A0A4S4E2R0	A0A4V3WP28
A0A4S4E0Y2	A0A4V3WP28
A0A4S4DZU4	A0A4V3WP28
A0A4S4DY22	A0A4V3WP28
A0A4S4DXD7	A0A4V3WP28
A0A4S4DWV3	A0A4S4DUQ4
A0A4S4DWV3	A0A4V3WP28
A0A4S4DV99	A0A4V3WP28
A0A4S4DTG2	A0A4V3WP28
A0A4S4DT45	A0A4V3WP28
A0A4S4DS13	A0A4V3WP28
A0A4S4DQF7	A0A4V3WP28
A0A4S4DPV4	A0A4V3WP28
A0A4S4DNM4	A0A4V3WP28
A0A4S4DML9	A0A4V3WP28
A0A4S4DMF1	A0A4V3WP28
A0A4S4DM61	A0A4V3WP28
A0A4S4DKU1	A0A4V3WP28
A0A4S4DKS6	A0A4V3WP28
A0A4S4DJI8	A0A4V3WP28
A0A4S4DIM4	A0A4V3WP28
A0A4S4DHY9	A0A4V3WP28
A0A4S4DGW4	A0A4V3WP28
A0A4S4DGK4	A0A4V3WP28
A0A4S4DFU6	A0A4V3WP28
A0A4S4DDF7	A0A4V3WP28
A0A4S4DBG6	A0A4V3WP28
A0A4S4DB04	A0A4V3WP28
A0A4S4DAN9	A0A4V3WP28
A0A4S4D852	A0A4V3WP28
A0A4S4D7H2	A0A4V3WP28
A0A4S4D6R3	A0A4V3WP28
A0A4S4D5V9	A0A4S4D0Z1
A0A4S4D5V9	A0A4V3WP28
A0A4S4D5J0	A0A4V3WP28
A0A4S4D3F7	A0A4V3WP28
A0A4S4D238	A0A4V3WP28
A0A4S4D1F7	A0A4V3WP28
A0A4S4CZW2	A0A4V3WP28
A0A4V3WP28	A0A4S4F200
A0A4V3WP28	A0A4S4CYA0
A0A4S4CX78	A0A4V3WP28
A0A4V6RYD2	A0A4V3WJ30
A0A4V3WQL0	A0A4V3WJ30
A0A4V3WQ27	A0A4V3WJ30
A0A4V3WPJ1	A0A4V3WJ30
A0A4V3WPI6	A0A4V3WJ30
A0A4V3WLM6	A0A4V3WJ30
A0A4V3WL84	A0A4V3WJ30
A0A4V3WKM3	A0A4V3WJ30
A0A4V3WKB0	A0A4V3WJ30
A0A4V3WJS5	A0A4V3WJ30
A0A4V3WJC6	A0A4V3WJ30
A0A4S4F359	A0A4V3WJ30
A0A4S4F2M0	A0A4V3WJ30
A0A4S4F1H2	A0A4V3WJ30
A0A4S4F0T0	A0A4V3WJ30
A0A4S4F0J8	A0A4V3WJ30
A0A4S4F0C5	A0A4V3WJ30
A0A4S4EZ98	A0A4V3WJ30
A0A4S4EXP3	A0A4V3WJ30
A0A4S4EX03	A0A4V3WJ30
A0A4S4EVP7	A0A4V3WJ30
A0A4S4ESR1	A0A4V3WJ30
A0A4S4ESF2	A0A4V3WP28
A0A4S4ESF2	A0A4V3WJ30
A0A4S4ESA1	A0A4V3WJ30
A0A4S4ERN3	A0A4V3WJ30
A0A4S4EQ98	A0A4V3WJ30
A0A4S4EQ82	A0A4V3WJ30
A0A4S4ENF7	A0A4V3WJ30
A0A4S4EMQ8	A0A4V3WJ30
A0A4S4ELY5	A0A4V3WJ30
A0A4S4EKV7	A0A4V3WJ30
A0A4S4EKA1	A0A4V3WJ30
A0A4S4EJY9	A0A4V3WJ30
A0A4S4EJT0	A0A4V3WJ30
A0A4S4EJR5	A0A4V3WJ30
A0A4S4EJM8	A0A4V3WJ30
A0A4S4EHZ0	A0A4V3WJ30
A0A4S4EG34	A0A4V3WJ30
A0A4S4EFN4	A0A4V3WJ30
A0A4S4EET8	A0A4V3WJ30
A0A4S4EEH2	A0A4V3WJ30
A0A4S4ECL8	A0A4V3WJ30
A0A4S4EC90	A0A4V3WJ30
A0A4S4EAX9	A0A4V3WJ30
A0A4S4E8B9	A0A4V3WJ30
A0A4S4E806	A0A4V3WJ30
A0A4S4E6Y7	A0A4V3WJ30
A0A4S4E6F1	A0A4V3WJ30
A0A4S4E5G0	A0A4V3WJ30
A0A4S4E4F7	A0A4V3WJ30
A0A4S4E3K9	A0A4V3WJ30
A0A4S4E3F1	A0A4V3WJ30
A0A4S4E302	A0A4V3WJ30
A0A4S4E2X7	A0A4V3WJ30
A0A4S4E1U7	A0A4V3WJ30
A0A4S4E1F2	A0A4V3WJ30
A0A4S4DZ42	A0A4V3WJ30
A0A4S4DZ25	A0A4V3WJ30
A0A4S4DY59	A0A4V3WJ30
A0A4S4DUR5	A0A4V3WJ30
A0A4S4DT39	A0A4S4DT35
A0A4S4DT39	A0A4V3WJ30
A0A4S4DQA8	A0A4V3WJ30
A0A4S4DPE3	A0A4V3WJ30
A0A4S4DP22	A0A4V3WJ30
A0A4S4DNR7	A0A4V3WJ30
A0A4S4DLT9	A0A4V3WJ30
A0A4S4DLE5	A0A4V3WJ30
A0A4S4DKX4	A0A4V3WJ30
A0A4S4DJG2	A0A4V3WJ30
A0A4S4DIH1	A0A4V3WJ30
A0A4S4DID6	A0A4V3WJ30
A0A4S4DHT9	A0A4V3WJ30
A0A4S4DHT4	A0A4V3WJ30
A0A4S4DH78	A0A4V3WJ30
A0A4S4DGQ6	A0A4V3WJ30
A0A4S4DG26	A0A4V3WJ30
A0A4S4DF74	A0A4V3WJ30
A0A4S4DC80	A0A4V3WJ30
A0A4S4DC51	A0A4V3WJ30
A0A4S4DB79	A0A4V3WJ30
A0A4S4DAP2	A0A4V3WJ30
A0A4S4D9P0	A0A4V3WJ30
A0A4S4D9K6	A0A4V3WJ30
A0A4S4D8T4	A0A4V3WJ30
A0A4S4D7W5	A0A4V3WJ30
A0A4S4D7L1	A0A4V3WJ30
A0A4S4D7K4	A0A4V3WJ30
A0A4S4D641	A0A4V3WJ30
A0A4S4D2D4	A0A4V3WJ30
A0A4S4D1W3	A0A4V3WJ30
A0A4S4D1N8	A0A4V3WJ30
A0A4S4D0Y9	A0A4V3WJ30
A0A4S4CZZ4	A0A4V3WJ30
A0A4S4CYU0	A0A4V3WJ30
A0A4S4CXQ8	A0A4V3WJ30
A0A4V3WJ30	A0A4S4DUS0
A0A4S4CWX4	A0A4V3WJ30
A0A4V6RY43	A0A4S4D9R0
A0A4V6RY13	A0A4S4D9R0
A0A4V3WR53	A0A4S4D4N7
A0A4V3WR53	A0A4S4D9R0
A0A4V3WQW0	A0A4S4D9R0
A0A4V3WQV8	A0A4S4D9R0
A0A4V3WQM7	A0A4S4D9R0
A0A4V3WPS7	A0A4S4D9R0
A0A4V3WPM9	A0A4S4D9R0
A0A4V3WPD7	A0A4S4D9R0
A0A4V3WP89	A0A4S4D9R0
A0A4V3WP76	A0A4S4D9R0
A0A4V3WN16	A0A4S4D9R0
A0A4V3WMX4	A0A4S4D4N7
A0A4V3WMX4	A0A4S4D9R0
A0A4V3WL48	A0A4S4D9R0
A0A4V3WJC9	A0A4S4D9R0
A0A4V3WJC2	A0A4S4D9R0
A0A4S4F2Q1	A0A4S4D9R0
A0A4S4F219	A0A4S4D9R0
A0A4S4F1S9	A0A4S4D9R0
A0A4S4F1P9	A0A4S4D4N7
A0A4S4F1P9	A0A4S4D9R0
A0A4S4F1G6	A0A4S4D9R0
A0A4S4F0S2	A0A4S4D9R0
A0A4S4F0Q2	A0A4S4D9R0
A0A4S4F080	A0A4S4D9R0
A0A4S4F068	A0A4S4D4N7
A0A4S4F068	A0A4S4D9R0
A0A4S4F050	A0A4S4D9R0
A0A4S4EY22	A0A4S4D4N7
A0A4S4EY22	A0A4S4D9R0
A0A4S4EV05	A0A4S4D9R0
A0A4S4ETY4	A0A4S4D4N7
A0A4S4ETY4	A0A4S4D9R0
A0A4S4ETD4	A0A4S4D4N7
A0A4S4ETD4	A0A4S4D9R0
A0A4S4ES82	A0A4S4D4N7
A0A4S4ES82	A0A4S4D9R0
A0A4S4ES78	A0A4S4D4N7
A0A4S4ES78	A0A4S4D9R0
A0A4S4EQV9	A0A4S4D9R0
A0A4S4EQC6	A0A4S4D9R0
A0A4S4EQ10	A0A4S4D9R0
A0A4S4ENN0	A0A4S4D9R0
A0A4S4EM93	A0A4S4D9R0
A0A4S4EM59	A0A4S4D9R0
A0A4S4ELT2	A0A4S4D9R0
A0A4S4ELT0	A0A4S4D9R0
A0A4S4ELS7	A0A4S4D9R0
A0A4S4EKU2	A0A4S4D9R0
A0A4S4EKR6	A0A4S4D9R0
A0A4S4EKA4	A0A4S4D4N7
A0A4S4EKA4	A0A4S4D9R0
A0A4S4EK58	A0A4S4D9R0
A0A4S4EK56	A0A4S4D9R0
A0A4S4EG89	A0A4S4D9R0
A0A4S4EFH4	A0A4S4D9R0
A0A4S4EEC9	A0A4S4D9R0
A0A4S4EEA7	A0A4S4D9R0
A0A4S4EE41	A0A4S4D9R0
A0A4S4ED81	A0A4S4D4N7
A0A4S4ED81	A0A4S4D9R0
A0A4S4EB36	A0A4S4D4N7
A0A4S4EB36	A0A4S4D9R0
A0A4S4EAX8	A0A4S4D9R0
A0A4S4E9D0	A0A4S4D9R0
A0A4S4E811	A0A4S4D9R0
A0A4S4E5S2	A0A4S4D9R0
A0A4S4E501	A0A4S4D9R0
A0A4S4E4K4	A0A4S4D9R0
A0A4S4E3R3	A0A4S4D9R0
A0A4S4E3P1	A0A4S4D9R0
A0A4S4E341	A0A4S4D9R0
A0A4S4E134	A0A4S4D9R0
A0A4S4E0E5	A0A4S4D9R0
A0A4S4DYR4	A0A4S4D9R0
A0A4S4DYL5	A0A4S4D9R0
A0A4S4DY00	A0A4S4D9R0
A0A4S4DXB1	A0A4S4D9R0
A0A4S4DVP5	A0A4S4D4N7
A0A4S4DVP5	A0A4S4D9R0
A0A4S4DUP5	A0A4S4D9R0
A0A4S4DRL6	A0A4S4D9R0
A0A4S4DNJ4	A0A4S4D4N7
A0A4S4DNJ4	A0A4S4D9R0
A0A4S4DNE7	A0A4S4D9R0
A0A4S4DNE3	A0A4S4D9R0
A0A4S4DLY7	A0A4S4D9R0
A0A4S4DKX6	A0A4S4D9R0
A0A4S4DH15	A0A4S4D9R0
A0A4S4DGL7	A0A4S4D9R0
A0A4S4DCA1	A0A4S4D9R0
A0A4S4DBU4	A0A4S4D9R0
A0A4S4DBQ6	A0A4S4D9R0
A0A4S4DB06	A0A4S4D9R0
A0A4S4DAZ7	A0A4S4D9R0
A0A4S4D9S4	A0A4S4D9R0
A0A4S4D9F8	A0A4S4D9R0
A0A4S4D6R4	A0A4S4D9R0
A0A4S4D6H4	A0A4S4D9R0
A0A4S4D6G7	A0A4S4D9R0
A0A4S4D503	A0A4S4D9R0
A0A4S4D425	A0A4S4D9R0
A0A4S4D293	A0A4S4D9R0
A0A4S4D283	A0A4S4D9R0
A0A4S4D020	A0A4S4D9R0
A0A4S4CZU6	A0A4S4D4N7
A0A4S4CZU6	A0A4S4D9R0
A0A4S4CZE2	A0A4S4D9R0
A0A4S4CYT6	A0A4S4D9R0
A0A4S4CXJ3	A0A4S4D9R0
A0A4S4CWW9	A0A4S4D9R0
A0A4V6RYG9	A0A4S4EAC6
A0A4V3WPZ2	A0A4S4EAC6
A0A4V3WNZ9	A0A4S4EAC6
A0A4S4EAC6	A0A4V3WMT4
A0A4V3WL20	A0A4S4EAC6
A0A4V3WKX5	A0A4S4EAC6
A0A4V3WK21	A0A4S4EAC6
A0A4V3WJR5	A0A4S4EAC6
A0A4S4F528	A0A4S4EAC6
A0A4S4F2T4	A0A4S4EAC6
A0A4S4F2E1	A0A4S4EAC6
A0A4S4EAC6	A0A4S4F1V6
A0A4S4EAC6	A0A4S4F171
A0A4S4F0M9	A0A4S4EAC6
A0A4S4EAC6	A0A4S4EYW0
A0A4S4EYI6	A0A4S4EAC6
A0A4S4EX88	A0A4S4EAC6
A0A4S4EWK9	A0A4S4ESE8
A0A4S4EWK9	A0A4V3WNP8
A0A4S4EWK9	A0A4S4D4N7
A0A4S4EWK9	A0A4V3WMM3
A0A4S4EWK9	A0A4S4EAC6
A0A4S4EAC6	A0A4S4ETV1
A0A4S4ESW4	A0A4S4EAC6
A0A4S4ESR0	A0A4S4EAC6
A0A4S4ERK4	A0A4V3WP28
A0A4S4ERK4	A0A4S4EAC6
A0A4S4ER01	A0A4S4EAC6
A0A4S4EAC6	A0A4S4EPB3
A0A4S4ELW2	A0A4S4EAC6
A0A4S4EJZ8	A0A4S4EAC6
A0A4S4EAC6	A0A4S4EJC5
A0A4S4EJ81	A0A4S4EAC6
A0A4S4EAC6	A0A4S4EIW2
A0A4S4EI43	A0A4S4EAC6
A0A4S4EI06	A0A4S4EAC6
A0A4S4EHB9	A0A4S4EAC6
A0A4S4EH10	A0A4S4EAC6
A0A4S4EAC6	A0A4S4EGQ8
A0A4S4EGD7	A0A4S4EAC6
A0A4S4EG44	A0A4S4EAC6
A0A4S4EEV4	A0A4S4EAC6
A0A4S4EEB2	A0A4S4EAC6
A0A4S4EE54	A0A4S4EAC6
A0A4S4EE11	A0A4S4EAC6
A0A4S4EDQ6	A0A4V3WP28
A0A4S4EDQ6	A0A4S4EAC6
A0A4S4EDB0	A0A4S4EAC6
A0A4S4ED39	A0A4S4EAC6
A0A4S4EAC6	A0A4S4ECY9
A0A4S4EAC6	A0A4S4ECQ5
A0A4S4ECD8	A0A4S4EAC6
A0A4S4EBL5	A0A4S4EAC6
A0A4S4E9W8	A0A4S4EAC6
A0A4S4E9C4	A0A4S4EAC6
A0A4S4E8I9	A0A4S4EAC6
A0A4S4E889	A0A4V3WP28
A0A4S4E889	A0A4S4EAC6
A0A4S4E6H5	A0A4S4EAC6
A0A4S4E5X1	A0A4S4EAC6
A0A4S4E5D2	A0A4S4EAC6
A0A4S4E4Z3	A0A4S4EAC6
A0A4S4E4S1	A0A4S4D0Z1
A0A4S4E4S1	A0A4S4EAC6
A0A4S4E219	A0A4S4EAC6
A0A4S4E123	A0A4S4EAC6
A0A4S4E0J5	A0A4S4EAC6
A0A4S4DZY9	A0A4S4EAC6
A0A4S4DW81	A0A4S4EAC6
A0A4S4DW62	A0A4S4EAC6
A0A4S4DVF8	A0A4S4EAC6
A0A4S4DVA5	A0A4S4EAC6
A0A4S4DV60	A0A4S4EAC6
A0A4S4DTP8	A0A4S4EAC6
A0A4S4DRI2	A0A4S4EAC6
A0A4S4DQR2	A0A4S4EAC6
A0A4S4DPN9	A0A4V3WMM3
A0A4S4DPN9	A0A4S4EAC6
A0A4S4DPN4	A0A4S4EAC6
A0A4S4DMR7	A0A4S4EAC6
A0A4S4DMK6	A0A4S4EAC6
A0A4S4DMC9	A0A4S4E216
A0A4S4DMC9	A0A4S4EAC6
A0A4S4DMC1	A0A4S4EAC6
A0A4S4DM53	A0A4S4EAC6
A0A4S4DLP4	A0A4V3WP28
A0A4S4DLP4	A0A4S4EAC6
A0A4S4DKQ4	A0A4S4EAC6
A0A4S4DK70	A0A4S4EAC6
A0A4S4DJL5	A0A4S4EAC6
A0A4S4DJI4	A0A4S4EAC6
A0A4S4DJF2	A0A4S4EAC6
A0A4S4DJA2	A0A4S4EAC6
A0A4S4DIX2	A0A4S4EAC6
A0A4S4DIW8	A0A4S4EAC6
A0A4S4DID5	A0A4S4EAC6
A0A4S4DH35	A0A4S4EAC6
A0A4S4DGX3	A0A4S4EAC6
A0A4S4DGS5	A0A4S4EAC6
A0A4S4DGC3	A0A4S4EAC6
A0A4S4DGB4	A0A4S4EAC6
A0A4S4DFK2	A0A4S4EAC6
A0A4S4DFJ0	A0A4S4EAC6
A0A4S4DCN9	A0A4S4EAC6
A0A4S4DAY7	A0A4S4EAC6
A0A4S4DAA6	A0A4S4EAC6
A0A4S4D9C8	A0A4S4D0Z1
A0A4S4D9C8	A0A4S4EAC6
A0A4S4D3G8	A0A4S4EAC6
A0A4S4D0R8	A0A4S4E216
A0A4S4D0R8	A0A4S4EAC6
A0A4S4D0P5	A0A4S4EAC6
A0A4S4CZZ6	A0A4S4EAC6
A0A4S4CXV7	A0A4S4EAC6
A0A4S4EAC6	A0A4S4ECV0
A0A4S4EAC6	A0A4S4EB91
A0A4S4CXA3	A0A4S4EAC6
A0A4S4D727	A0A4S4EBX2
A0A4V3WQ30	A0A4S4DUL8
A0A4S4EH51	A0A4S4D4X9
A0A7J7GZS0	A0A4S4D4X9
A0A4S4DGD7	A0A4S4CWR2
A0A4S4EVH5	A0A4V3WQ16
A0A4S4D9P0	A0A4V3WQ16
A0A4S4D0A5	A0A4V3WQ16
A0A4S4DGP6	A0A4V3WQ16
A0A4S4ECD8	A0A4V3WMM3
A0A4V3WKU9	A0A4V3WMM3
A0A4V3WK32	A0A4V3WMM3
A0A4S4E674	A0A4V3WMM3
A0A4S4CWN9	A0A4V3WMM3
A0A4S4DN69	A0A4V3WMM3
A0A4V3WPG1	A0A4V3WMM3
A0A4S4DMJ3	A0A4V3WMM3
A0A4S4DMJ3	A0A4S4EHQ5
A0A4S4D3N2	A0A4S4EHQ5
A0A4S4DI85	A0A4V3WMM3
A0A4S4DI85	A0A4S4EHQ5
A0A4V3WMM0	A0A4S4EHQ5
A0A4S4CYJ0	A0A4S4EHQ5
A0A4S4EUD7	A0A4S4EBX2
A0A4S4EUD7	A0A4S4EHQ5
A0A4S4ER69	A0A4S4EBX2
A0A4S4D060	A0A4V3WQ16
A0A4S4D060	A0A4S4EHQ5
A0A4S4D060	A0A4S4ECG9
A0A4S4D8D6	A0A4S4EHQ5
A0A4S4D8D6	A0A4S4ECG9
A0A4S4DZQ2	A0A4S4ECG9
A0A4S4E1P2	A0A4S4EHQ5
A0A4S4DEW5	A0A4V3WQ16
A0A4S4DEW5	A0A4S4EHQ5
A0A4S4DGE0	A0A4S4ECG9
A0A4S4DDF1	A0A4S4DNL6
A0A4S4E9R9	A0A4S4DNL6
A0A4S4EUQ0	A0A4S4EN55
A0A4S4DNZ1	A0A4S4EN55
A0A4S4EIR2	A0A4S4EN55
A0A4S4ETT7	A0A4S4EN55
A0A4S4EBA5	A0A4V3WJ30
A0A4S4EG35	A0A4V3WJ30
A0A4S4DBY8	A0A4V3WJ30
A0A4V3WMD8	A0A4S4EAC6
A0A4V3WL88	A0A4S4EAC6
A0A4S4EZ37	A0A4S4EAC6
A0A4S4DDM6	A0A4S4EAC6
A0A4S4E9L1	A0A4S4EAC6
A0A4S4F0J0	A0A4S4EAC6
A0A4S4DB94	A0A4S4EAC6
A0A4S4EHK8	A0A4S4EAC6
A0A4S4DLT6	A0A4S4EAC6
A0A4V3WJV9	A0A4S4EAC6
A0A4S4D2E8	A0A4S4EAC6
A0A4S4DJL6	A0A4S4EAC6
A0A4S4DMI0	A0A4S4EAC6
A0A4S4EU47	A0A4S4EAC6
A0A4S4D499	A0A4S4EAC6
A0A4V3WNS4	A0A4S4EAC6
A0A4S4EVR6	A0A4S4EAC6
A0A4S4DHE6	A0A4S4EAC6
A0A4S4EYE2	A0A4S4EAC6
A0A4V3WKW9	A0A4S4EAC6
A0A4S4EHN6	A0A4S4EAC6
A0A4S4DTL8	A0A4S4EAC6
A0A4S4ERY5	A0A4S4EAC6
A0A4S4D0S4	A0A4S4EAC6
A0A4S4DEX5	A0A4S4EAC6
A0A4S4DTW8	A0A4S4EAC6
A0A4S4EWB3	A0A4S4EAC6
A0A4S4DZU7	A0A4S4EAC6
A0A4S4EYR4	A0A4S4EAC6
A0A4S4D7H9	A0A4S4EAC6
A0A4S4EIQ6	A0A4S4EAC6
A0A4S4DT07	A0A4S4EAC6
A0A4S4ER38	A0A4S4EAC6
A0A4S4D7U3	A0A4V3WMM3
A0A4S4D7U3	A0A4S4EAC6
A0A4S4DIF9	A0A4S4EAC6
A0A4S4EMZ4	A0A4S4EAC6
A0A4S4EMZ4	A0A4S4EAC6
A0A4S4DHX0	A0A4S4ED09
A0A4S4EM26	A0A4S4ED09
A0A4S4EWY9	A0A4S4ED09
A0A4S4DGZ3	A0A4S4ED09
A0A4S4DF11	A0A4S4ED09
A0A4S4D2A7	A0A4S4D4X9
A0A4S4DXV9	A0A4S4DY67
A0A4S4DAV5	A0A4S4DY67
A0A4V3WMJ1	A0A4S4DY67
A0A4S4F1T9	A0A4S4DY67
A0A4S4ESG5	A0A4S4DY67
A0A4S4EX01	A0A4S4DY67
A0A4S4DZZ2	A0A4S4DY67
A0A4S4F062	A0A4S4EA26
A0A4S4D7B0	A0A4S4EA26
A0A4S4EIS2	A0A4S4EA26
A0A4S4EZ85	A0A4S4EA26
A0A4S4F087	A0A4S4EA26
A0A4S4E4A6	A0A4S4E216
A0A4S4EUK1	A0A4S4E216
A0A4S4D6R2	A0A4S4E216
A0A4V3WK35	A0A4S4E216
A0A4S4DZ53	A0A4S4E216
A0A4V3WQU8	A0A4S4DFA1
A0A4S4EKF8	A0A4S4DFA1
A0A4V3WQM0	A0A4S4DFA1
A0A4S4D9X6	A0A4S4DFA1
A0A4S4EBX2	A0A4S4EZ59
A0A4S4EBX2	A0A4S4CZC9
A0A4S4EBX2	A0A4S4EHF1
A0A4S4F2J9	A0A4V3WNP8
A0A4S4D4X9	A0A4V3WNP8
A0A4S4D4X9	A0A4S4DY67
A0A4S4D4X9	A0A4S4DVW5
A0A4S4D4X9	A0A4S4F2J9
A0A4S4D4X9	A0A4S4D6A2
A0A4S4D4X9	A0A4S4D2B1
A0A4S4D4X9	A0A4S4DY67
A0A4S4D4X9	A0A4S4D4H7
A0A4S4D4X9	A0A4S4ESK9
A0A4S4D4X9	A0A4V3WNP8
A0A4S4D2T2	A0A4S4ECG9
A0A4S4E8H7	A0A4V3WQ16
A0A4S4DLG5	A0A4S4EHQ5
A0A4S4D190	A0A4S4EHQ5
A0A4S4E8G5	A0A4S4EAC6
A0A4S4CXK2	A0A4S4EHQ5
A0A4S4E2V3	A0A4S4EBX2
A0A4S4EMH2	A0A4V3WQ16
A0A4S4DBZ9	A0A4V3WQ16
A0A4S4DBZ9	A0A4V3WMM3
A0A4S4D2Z8	A0A4S4EBX2
A0A4S4DDM2	A0A4S4ECG9
A0A4S4DYQ2	A0A4S4EBX2
A0A4V3WMM3	A0A4V3WMM3
A0A4V3WMM3	A0A4S4EAN2
A0A4V3WMM3	A0A4S4EZY7
A0A4V3WMM3	A0A4S4E8G5
A0A4V3WMM3	A0A4S4DYW1
A0A4V3WMM3	A0A4S4D7B4
A0A4V3WMM3	A0A4S4D029
A0A4V3WMM3	A0A4V3WNZ5
A0A4V3WMM3	A0A4S4D029
A0A4V3WMM3	A0A4S4CZC9
A0A4V3WMM3	A0A4S4D0R6
A0A4V3WMM3	A0A4S4DPK7
A0A4V3WMM3	A0A4S4CZB4
A0A4V3WMM3	A0A4S4ES50
A0A4V3WMM3	A0A4S4D724
A0A4V3WMM3	A0A4S4EAN4
A0A4V3WMM3	A0A4S4EDH6
A0A4V3WMM3	A0A4S4EFN1
A0A4V3WMM3	A0A4S4EXJ4
A0A4V3WMM3	A0A4S4DAB0
A0A4V3WMM3	A0A4S4DB38
A0A4V3WMM3	A0A4V3WN62
A0A4V3WMM3	A0A4S4DAC5
A0A4V3WMM3	A0A4S4EHB6
A0A4V3WMM3	A0A4S4DVL6
A0A4V3WMM3	A0A4S4DAC5
A0A4V3WMM3	A0A4V3WL53
A0A4V3WMM3	A0A4S4EID0
A0A4V3WMM3	A0A4S4DVL5
A0A4V3WMM3	A0A4S4DAF6
A0A4V3WMM3	A0A4S4E656
A0A4V3WMM3	A0A4S4DJ18
A0A4S4E269	A0A4V3WMM3
A0A4S4E269	A0A4S4EHQ5
A0A4S4EH83	A0A4S4EHQ5
A0A4S4DY11	A0A4S4EBX2
A0A4S4DNQ2	A0A4V3WQ16
A0A4S4F1T5	A0A4S4EHQ5
A0A4S4F1T5	A0A4S4EHQ5
A0A4S4E3N0	A0A4V3WMM3
A0A4S4EHQ5	A0A4S4DY11
A0A4S4EHQ5	A0A4S4F316
A0A4S4EHQ5	A0A4S4CZC9
A0A4S4EHQ5	A0A4S4EGF9
A0A4S4EHQ5	A0A4S4DVL5
A0A4S4EHQ5	A0A4S4DVL6
A0A4S4EHQ5	A0A4S4DIQ7
A0A4S4EHQ5	A0A4S4DBZ9
A0A4S4EHQ5	A0A6G7GFR0
A0A4S4EHQ5	A0A4S4D029
A0A4S4EHQ5	A0A4S4D057
A0A4S4EHQ5	A0A4S4D029
A0A4S4EHQ5	A0A4S4D2Z8
A0A4S4EHQ5	A0A4S4EG72
A0A4S4EHQ5	A0A4S4DDM2
A0A4S4EHQ5	A0A4S4DYQ2
A0A4S4EHQ5	A0A4S4DAC5
A0A4S4EHQ5	A0A4S4EG72
A0A4S4EHQ5	A0A4S4EXJ4
A0A4S4EHQ5	A0A4S4CXI1
A0A4S4EHQ5	A0A4S4EJX5
A0A6G7GFR0	A0A4V3WQ16
A0A4V3WQ16	A0A4S4DRC9
A0A4V3WQ16	A0A4S4EMS5
A0A4V3WQ16	A0A4S4DF08
A0A4V3WQ16	A0A4S4D2T2
A0A4V3WQ16	A0A4S4F1Z8
A0A4V3WQ16	A0A4S4E8H7
A0A4V3WQ16	A0A4S4EAU2
A0A4V3WQ16	A0A4S4D190
A0A4V3WQ16	A0A4S4E269
A0A4V3WQ16	A0A4S4DVL5
A0A4V3WQ16	A0A4S4CZC9
A0A4V3WQ16	A0A4S4D057
A0A4S4DDT9	A0A4S4EHQ5
A0A4S4EEN9	A0A4V3WQ16
A0A4S4DRC9	A0A4V3WQ16
A0A4S4D057	A0A4V3WMM3
A0A4S4EJX5	A0A4V3WQ16
A0A4S4ECG9	A0A4S4E269
A0A4S4ECG9	A0A4S4CXI1
A0A4S4ECG9	A0A6G7GFR0
A0A4S4ECG9	A0A4S4DDT9
A0A4S4ECG9	A0A4S4D057
A0A4S4ECG9	A0A4S4EJX5
A0A4S4CZC9	A0A4S4ECG9
A0A4S4DKA0	A0A4S4CY77
A0A4S4DKA0	A0A4S4CZC9
A0A4S4DKA0	A0A4S4DIC9
A0A4S4DKA0	A0A4S4DAB0
A0A4S4DED3	A0A4V3WQ16
A0A4S4EQ78	A0A4S4DNL6
A0A4S4DNL6	A0A4S4DYS8
A0A4S4DNL6	A0A4S4DLJ3
A0A4S4DNL6	A0A4S4EQ78
A0A4S4DNL6	A0A4V3WNH3
A0A4S4DNL6	A0A4S4EF27
A0A4S4EAN4	A0A4S4EHQ5
A0A4S4DUI7	A0A4V3WMM3
A0A4S4DUI7	A0A4S4EHQ5
A0A4S4DAB0	A0A4S4EHQ5
A0A4S4EN55	A0A4S4EAN4
A0A4S4EN55	A0A4S4DUI7
A0A4S4EN55	A0A4S4DRQ8
A0A4S4EN55	A0A4S4E5Y8
A0A4S4EN55	A0A4S4DAB0
A0A4S4EN55	A0A4S4EXJ4
A0A4S4F0Q3	A0A4S4DY24
A0A4V3WJ30	A0A4S4DIG4
A0A4V3WKH4	A0A4S4EAC6
A0A4S4DI50	A0A4S4EAC6
A0A4S4E0B5	A0A4V3WMM3
A0A4S4EAN2	A0A4S4EAC6
A0A4S4DPL0	A0A4S4EAC6
A0A4S4EAC6	A0A4S4DZM6
A0A4S4EAC6	A0A4S4EKM4
A0A4S4EAC6	A0A4S4EXA2
A0A4S4EAC6	A0A4S4DI50
A0A4S4EAC6	A0A4V3WPX1
A0A4S4EAC6	A0A4S4ENX4
A0A4S4EAC6	A0A4S4DPL0
A0A4S4EAC6	A0A4S4DD71
A0A4S4EAC6	A0A4S4E6D8
A0A4S4EAC6	A0A4S4DCB7
A0A4S4EAC6	A0A4S4EFJ6
A0A4S4EAC6	A0A4S4ECJ4
A0A4S4EAC6	A0A4V3WNB1
A0A4S4EAC6	A0A4V3WNB1
A0A4S4EAC6	A0A4S4E7R4
A0A4S4EAC6	A0A4S4F3Y3
A0A4S4EAC6	A0A4S4CVG9
A0A4S4EAC6	A0A4S4DB21
A0A4S4EAC6	A0A4S4DI13
A0A4S4EAC6	A0A4S4E8G1
A0A4S4EAC6	A0A4S4D054
A0A4S4EAC6	A0A4S4EL87
A0A4S4EAC6	A0A4S4CZZ1
A0A4S4EAC6	A0A4S4EQ51
A0A4S4EAC6	A0A4S4F115
A0A4S4EAC6	A0A4S4E683
A0A4S4EAC6	A0A4S4DSY2
A0A4S4EAC6	A0A4S4EIQ0
A0A4S4EAC6	A0A4S4CY30
A0A4S4EAC6	A0A4S4ECK7
A0A4S4EAC6	A0A4V3WJK0
A0A4S4EAC6	A0A4S4EFU0
A0A4S4EAC6	A0A4V3WKH4
A0A4S4EAC6	A0A4S4DI50
A0A4S4EAC6	A0A4S4D340
A0A4S4EAC6	A0A4S4DZN9
A0A4S4EAC6	A0A4S4DZN9
A0A4S4EAC6	A0A075TQV9
A0A4S4EAC6	A0A4S4ENX4
A0A4S4EAC6	A0A4S4EF24
A0A4S4EAC6	A0A4S4DYD8
A0A4S4EAC6	A0A4S4E242
A0A4S4EAC6	A0A4S4E0B5
A0A4S4EAC6	A0A4S4CVJ1
A0A4S4EAC6	A0A4S4DN40
A0A4S4EAC6	A0A4S4DBQ5
A0A4S4EAC6	A0A4S4DKL0
A0A4S4EAC6	A0A4S4EWX9
A0A4S4EAC6	A0A4S4EVC1
A0A4S4EAC6	A0A4S4DSA6
A0A4S4EAC6	A0A4S4E1Q8
A0A4S4EAC6	A0A4S4F2N8
A0A4S4EAC6	A0A4S4D544
A0A4S4EAC6	A0A4S4ELT9
A0A4S4EAC6	A0A4S4D8C9
A0A4S4EAC6	A0A4S4D1L2
A0A4S4EAC6	A0A4S4DXX1
A0A4S4EAC6	A0A4S4DWY0
A0A4S4EAC6	A0A4S4CY30
A0A4S4EAC6	A0A4S4EPG8
A0A4S4EAC6	A0A4S4DJA9
A0A4S4EAC6	A0A4S4EAN2
A0A4S4EAC6	A0A4S4EHI6
A0A4S4EAC6	A0A4S4F517
A0A4S4EAC6	A0A4S4DYD4
A0A4S4EAC6	A0A4S4CVJ1
A0A4S4EAC6	A0A4S4E8T2
A0A4S4EAC6	A0A4S4E9L4
A0A4S4EAC6	A0A4S4D1D9
A0A4S4EAC6	A0A4S4DX12
A0A4S4EAC6	A0A4S4D657
A0A4S4EAC6	A0A4S4DPL0
A0A4S4EAC6	A0A4S4DP62
A0A4V3WNP8	A0A4S4DVW5
A0A4S4ED09	A0A4V3WNP8
A0A4S4ED09	A0A4S4DF08
A0A4S4ED09	A0A4S4DQ31
A0A4S4ED09	A0A4S4DU35
A0A4S4ED09	A0A4V3WNP8
A0A4S4ED09	A0A4S4DVW5
A0A4S4ED09	A0A4S4DEY7
A0A4S4ED09	A0A4S4DQZ2
A0A4S4ED09	A0A4S4E3M0
A0A4S4ED09	A0A4S4D410
A0A4S4ED09	A0A4S4DRR7
A0A4S4D6A2	A0A4S4EI95
A0A4S4D631	A0A4S4D4X9
A0A4S4D631	A0A4V3WQ16
A0A4S4D631	A0A4V3WNP8
A0A4S4DXV5	A0A4S4D4X9
A0A4S4DQ31	A0A4S4D4X9
A0A4S4DY67	A0A4S4ED09
A0A4S4DY67	A0A4S4ED09
A0A4S4DY67	A0A4V3WMH8
A0A4S4DY67	A0A4S4D6A2
A0A4S4DY67	A0A4S4D631
A0A4S4DY67	A0A4S4EAN5
A0A4S4DY67	A0A4S4E909
A0A4S4DY67	A0A4S4ETA4
A0A4S4DY67	A0A4S4EVK5
A0A4S4DY67	A0A4S4DT92
A0A4S4DY67	A0A7G7R865
A0A4V3WMT3	A0A4S4E216
A0A4S4E216	A0A4V3WRB1
A0A4S4E216	A0A4S4DJZ0
A0A4S4E216	A0A4V3WMT3
A0A4S4E216	A0A4V3WJD9
A0A4S4E216	A0A4V3WQ43
A0A4V3WNV7	A0A4V3WQ16
A0A4S4DSS7	A0A4V3WQ16
A0A4S4CY77	A0A4S4EHQ5
A0A4S4E0L4	A0A4S4CY77
